# Supplementary material for: Transcription Factor Regulation of Gene Expression Network by ZNF385D and HAND2 in Carotid Atherosclerosis
Source: Genes (Basel). 2024 Feb 7;15(2):213. doi: 10.3390/genes15020213 (PMC10888454; doi:10.3390/genes15020213)
Supplement: Supplementary file 1 [file genes-15-00213-s001.zip]

Archive with 4 entries (4 files):
- Supplementary Table S1_TWAScimt.csv
- Supplementary Table S2_ZNF385D target genes.CSV
- Supplementary Table S3_HAND2 target genes.CSV
- Supplementary Table S4_GSE_KEGG_ZNF385D.csv
