# Supplementary material for: Transcription Factor Regulation of Gene Expression Network by ZNF385D and HAND2 in Carotid Atherosclerosis
Source: Genes (Basel). 2024 Feb 7;15(2):213. doi: 10.3390/genes15020213 (PMC10888454; doi:10.3390/genes15020213)
Supplement: Supplementary file 1 [file genes-15-00213-s001.zip › Supplementary Table S1_TWAScimt.csv]

	Estimate	Std. Error	t value	Pr(>|t|)
NUMB	0.04891468	0.005247266	9.321936973	1.67E-10
RNF213	0.084312573	0.009268301	9.096874463	2.92E-10
XPO6	0.050568265	0.005651516	8.947734324	4.25E-10
NRP1	0.086229086	0.009913361	8.698269384	8.02E-10
RGL1	0.103893452	0.012016077	8.646204052	9.16E-10
FABP4	0.650037437	0.075881498	8.566481307	1.12E-09
SIGLEC1	0.150344247	0.017663854	8.511406925	1.30E-09
TRIM25	0.072852258	0.008668045	8.404692772	1.71E-09
WDR37	0.047032741	0.005691873	8.263139565	2.47E-09
SLC7A8	0.11451579	0.013862401	8.260891423	2.49E-09
ZFYVE26	0.071091147	0.008620703	8.246560339	2.58E-09
DDI2|RSC1A1	0.047388534	0.005754962	8.234377966	2.67E-09
ABCD4	0.060131806	0.007361009	8.168961934	3.16E-09
MKNK1	0.0744621	0.009121055	8.163759893	3.21E-09
TDO2	0.340957689	0.042424445	8.036821348	4.48E-09
CDH19	-0.263689587	0.032825042	-8.033183536	4.53E-09
ASAP1	0.0797171	0.009937411	8.021918665	4.66E-09
DIP2B	0.057642061	0.007255623	7.944467357	5.72E-09
RRAGA	-0.043247812	0.00546536	-7.913077036	6.22E-09
DPP9	0.069101601	0.008733009	7.912690839	6.23E-09
IL17RA	0.085928617	0.010868472	7.906228225	6.34E-09
HMOX1	0.244330943	0.030972877	7.888545235	6.64E-09
CMIP	0.156110864	0.019838411	7.869121339	6.99E-09
LRRK1	0.068930745	0.008764188	7.865046389	7.07E-09
ZSWIM6	0.057333012	0.007299023	7.854888881	7.26E-09
RAB23	-0.151320398	0.019272597	-7.851583001	7.33E-09
MDM2	0.033539318	0.004280632	7.835131498	7.66E-09
MLEC	0.041810462	0.005346939	7.819513606	7.98E-09
TAPBP	0.067939833	0.008693289	7.815204852	8.08E-09
STAB1	0.152864346	0.019585981	7.80478371	8.30E-09
GNAI2	0.032824341	0.004206039	7.804097688	8.32E-09
PXYLP1	-0.127167146	0.016298822	-7.802229148	8.36E-09
BLTP3A	0.092547333	0.011866354	7.799138265	8.43E-09
ABHD6	0.074340022	0.009561204	7.775173559	8.99E-09
TNFRSF11A	0.103432115	0.013352656	7.746182757	9.71E-09
SH3BP2	0.113365712	0.014660772	7.732588106	1.01E-08
TRAPPC10	0.051338205	0.006643889	7.727131344	1.02E-08
OAS3	0.155922099	0.020197223	7.719977143	1.04E-08
THSD7A	0.163642259	0.021236895	7.705564419	1.08E-08
IL6R	0.143942934	0.018711737	7.692654823	1.12E-08
DCSTAMP	0.260476714	0.033945298	7.673425421	1.18E-08
NEK6	0.079926648	0.010463736	7.638442687	1.30E-08
GIT2	0.047590623	0.006240611	7.625955973	1.34E-08
TEP1	0.056160294	0.007375905	7.614021094	1.39E-08
PIK3CD	0.083130152	0.010923745	7.610041368	1.40E-08
WDR91	0.058707538	0.007725901	7.598794634	1.44E-08
DNMT1	0.069659895	0.009170633	7.595974915	1.45E-08
SLC25A19	0.11305651	0.01492961	7.572636697	1.55E-08
ANGEL1	0.063722378	0.008433148	7.556178898	1.62E-08
NDST2	0.045920486	0.006090209	7.540050775	1.69E-08
WDFY4	0.146739025	0.019488826	7.529392879	1.74E-08
MOB3A	0.067033797	0.008909152	7.524150305	1.77E-08
SAMD9L	0.090765746	0.012076799	7.515712226	1.81E-08
RASL12	-0.137892329	0.018372647	-7.505305385	1.86E-08
FKBP15	0.092214861	0.012318954	7.485608262	1.96E-08
CIDEB	0.083741289	0.011199426	7.477283935	2.00E-08
PATL1	0.053589867	0.007180831	7.462905614	2.08E-08
DOP1B	0.111394509	0.014926718	7.46275983	2.09E-08
OAS1	0.157012372	0.021069395	7.452153842	2.15E-08
ADAR	0.02704899	0.003631531	7.448370522	2.17E-08
OGDH	0.026646299	0.003580577	7.441901723	2.21E-08
SIDT2	0.046629193	0.006269952	7.436929879	2.24E-08
RCC2	0.06660658	0.008962935	7.431335761	2.27E-08
TNFAIP2	0.117450988	0.015816477	7.425863017	2.30E-08
SRGAP2	0.068164999	0.009181085	7.424503464	2.31E-08
SLC12A7	0.095094011	0.012808382	7.424358109	2.31E-08
PTPN18	0.081919673	0.011045068	7.416855441	2.36E-08
PLEKHM1|PLEKHM1P1	0.05724689	0.007730551	7.40527976	2.44E-08
RNPEP	0.068222901	0.009223414	7.396707732	2.50E-08
PRKCD	0.085019091	0.011510216	7.38640277	2.57E-08
PGD	0.144607124	0.01960248	7.376980954	2.63E-08
ZNF710	0.067354823	0.00913116	7.376371126	2.64E-08
ADCY7	0.109929185	0.014906472	7.374594305	2.65E-08
TBC1D14	0.051889983	0.007039078	7.371701386	2.67E-08
BAG2	-0.133132691	0.018086561	-7.360862538	2.75E-08
TYK2	0.060856393	0.008273473	7.355604675	2.79E-08
PREX1	0.05333508	0.007251846	7.354690537	2.80E-08
FILIP1L	-0.126005707	0.017148036	-7.348113092	2.85E-08
CYBC1	0.072428475	0.009867424	7.340160302	2.91E-08
MADD	0.073980998	0.010080232	7.33921611	2.92E-08
TC2N	-0.135365459	0.018454428	-7.335120734	2.95E-08
STAT1	0.063766605	0.008695753	7.333074899	2.97E-08
TMEM106A	0.098476686	0.013433035	7.330933409	2.98E-08
TM4SF19|TM4SF19-DYNLT2B	0.273931861	0.037428731	7.318758998	3.09E-08
SEC23B	0.056752366	0.007768871	7.305098021	3.20E-08
GAB3	0.088869462	0.012176948	7.298171868	3.26E-08
TAP2	0.081407859	0.011173258	7.285955632	3.37E-08
IBSP	0.349830636	0.048045518	7.281233526	3.42E-08
DYSF	0.150175831	0.020632164	7.278724162	3.44E-08
KDM2A	0.041315073	0.005676563	7.27818472	3.45E-08
DGLUCY	0.068583246	0.009425592	7.276279864	3.46E-08
DOK6	-0.134921028	0.018571627	-7.264900912	3.57E-08
SLC6A6	0.116544625	0.016042661	7.264669389	3.58E-08
CATSPERB	-0.257105344	0.035413725	-7.260047997	3.62E-08
NEGR1	-0.208435007	0.028710238	-7.259954016	3.62E-08
DDX60L	0.16103306	0.022189145	7.257290079	3.65E-08
ARAP1	0.084077529	0.011589052	7.25490976	3.67E-08
LGALS9B|LGALS9C	0.170336525	0.023479652	7.254644305	3.68E-08
PLCG2	0.069339976	0.009566567	7.248156318	3.74E-08
ARHGAP26	0.068535914	0.009466071	7.240164973	3.82E-08
CCM2	0.053110002	0.007337383	7.238275538	3.84E-08
ADRA1B	-0.119207441	0.016491149	-7.228571072	3.95E-08
GNPTAB	0.078092744	0.010822034	7.21608735	4.09E-08
FZD5	0.073137463	0.010140896	7.212130178	4.13E-08
CASQ2	-0.288295763	0.040004405	-7.206600443	4.19E-08
CNN1	-0.182617124	0.025354624	-7.202517386	4.24E-08
ATP11A	0.120337772	0.01671806	7.198070372	4.29E-08
DCAF7	0.038823801	0.005393899	7.197724571	4.30E-08
CNPY3|CNPY3-GNMT	0.053430888	0.00742672	7.194412644	4.34E-08
SP140	0.167318029	0.023280433	7.187066901	4.42E-08
PXN	0.053707086	0.00748311	7.177107461	4.55E-08
POLR1E	-0.088585645	0.012351226	-7.172214869	4.61E-08
CHKA	0.102819337	0.014340745	7.16973458	4.64E-08
DAB2	0.09036884	0.0126218	7.15974289	4.77E-08
ATXN7L1	0.036928277	0.005161765	7.154195616	4.84E-08
LIMK1	0.095987895	0.013428604	7.148017219	4.92E-08
CHFR	0.049304379	0.006898925	7.146675154	4.94E-08
ARRDC4	0.08746907	0.012241809	7.145109608	4.96E-08
SLC3A2	0.073820923	0.010340479	7.139023578	5.05E-08
WEE1	-0.110845545	0.015530763	-7.13716051	5.07E-08
BLTP2	0.039046777	0.005473365	7.13396229	5.12E-08
SFMBT2	0.144082614	0.020213998	7.127863422	5.20E-08
VAC14	0.117495589	0.016485654	7.127141699	5.21E-08
WIPF1	0.053410038	0.007499893	7.121439623	5.30E-08
XAF1	0.096766185	0.013590669	7.120045763	5.32E-08
TSPAN33	0.108466128	0.015285362	7.096078644	5.68E-08
PDLIM3	-0.114015304	0.016082719	-7.089305324	5.79E-08
PCSK7	0.043847089	0.00618522	7.089010641	5.79E-08
SELENON	0.066242429	0.009344497	7.08892426	5.79E-08
MAP3K14	0.080818968	0.011421272	7.076179134	6.00E-08
TTYH2	0.071944075	0.01017346	7.071740931	6.07E-08
IGF2R	0.063978606	0.009049133	7.070136395	6.10E-08
FMNL1	0.129878844	0.018374411	7.068462894	6.13E-08
PGS1	0.048413578	0.00685026	7.067407788	6.15E-08
CHSY3	-0.135831452	0.019230921	-7.063179756	6.22E-08
MGARP	-0.114939908	0.016273254	-7.063117566	6.22E-08
LAYN	-0.176048123	0.024927393	-7.06243621	6.23E-08
PXDC1	-0.078992809	0.011190328	-7.059025088	6.29E-08
CTSA	0.059253179	0.008405486	7.049345879	6.46E-08
GPR84	0.137719797	0.019557381	7.041832226	6.60E-08
PPP6R1	0.054019437	0.007673485	7.039753091	6.63E-08
GPAT3	0.156469252	0.022241717	7.034944699	6.72E-08
CAB39L	-0.17604843	0.025057165	-7.025871699	6.89E-08
ADAP2	0.135760216	0.019327376	7.024244537	6.92E-08
RALGAPA2	0.06082077	0.008659648	7.023469265	6.94E-08
C14orf132	-0.13904485	0.019805095	-7.020660776	6.99E-08
MSH5-SAPCD1|MSH5	0.074629862	0.010630915	7.020078918	7.00E-08
RREB1	0.05791428	0.008262576	7.00922831	7.22E-08
CNTN4	-0.360237048	0.051414263	-7.006558659	7.27E-08
ME2	0.083895734	0.011995686	6.993825438	7.53E-08
KIAA0319L	0.0298891	0.004274516	6.992393991	7.56E-08
TTYH3	0.141779869	0.020280848	6.990825359	7.59E-08
ABCC3	0.099690133	0.014263245	6.989302365	7.63E-08
ARHGAP31	0.064172913	0.009190175	6.982773596	7.76E-08
PLXND1	0.101383144	0.014525586	6.979624915	7.83E-08
MYO5A	0.111144038	0.015929748	6.97713726	7.89E-08
STK39	-0.063648834	0.00912386	-6.976085896	7.91E-08
SHTN1	0.090695919	0.01300397	6.974479049	7.94E-08
IL31RA	-0.299278747	0.042924536	-6.972206926	7.99E-08
PLEKHO2	0.114475599	0.016422974	6.970454986	8.03E-08
IL1RN	0.292687557	0.042003055	6.968244526	8.08E-08
RFWD3	0.041236765	0.005918479	6.9674594	8.10E-08
DNM2	0.041504182	0.005958414	6.965642374	8.14E-08
TLCD4|TLCD4-RWDD3	-0.230587209	0.033105319	-6.96526172	8.15E-08
CHST11	0.070232506	0.010087828	6.962104015	8.22E-08
SLC36A1	0.106112477	0.015254354	6.956209321	8.36E-08
CENPO	0.073335733	0.010548994	6.951916969	8.46E-08
TMEM268	0.066749841	0.00960447	6.949872499	8.50E-08
OAS2	0.156444186	0.022517267	6.947742947	8.55E-08
RPS6KA1	0.137498845	0.019793032	6.946830883	8.58E-08
DDX39A	0.044737903	0.006440779	6.946039066	8.59E-08
DOCK4	0.105264991	0.015159011	6.944053781	8.64E-08
EFTUD2	0.07124154	0.010260224	6.943468028	8.66E-08
SLX1B-SULT1A4|SLX1B|SULT1A4|SULT1A3|SLX1A|SLX1A-SULT1A3	0.060372809	0.008704492	6.93582198	8.84E-08
PYGL	0.073312596	0.010571592	6.934867821	8.86E-08
PDGFB	0.070723449	0.010200857	6.933088694	8.91E-08
GRN	0.099968882	0.014424074	6.930696553	8.97E-08
SLC16A7	-0.101465384	0.014646886	-6.927437124	9.05E-08
FGD2	0.120574886	0.017410031	6.925598404	9.10E-08
NECAP2	0.05312292	0.007670713	6.925421287	9.10E-08
LGALS9C|LGALS9|LGALS9B	0.161855943	0.023378635	6.923241837	9.16E-08
KATNAL1	-0.068465809	0.009890185	-6.922601633	9.17E-08
LGI1	-0.316935912	0.045810055	-6.918479171	9.28E-08
CREG1	0.073480786	0.010635254	6.909170507	9.52E-08
BRCA1	0.070464276	0.010199407	6.908663726	9.53E-08
KIAA1549L	0.103657825	0.015004889	6.908270099	9.54E-08
PSD4	0.123954917	0.017945336	6.907361055	9.57E-08
GRK5	-0.126803228	0.018361109	-6.90607666	9.60E-08
LRRC8C	0.071953544	0.010420933	6.904712197	9.64E-08
NCSTN	0.055622203	0.00805893	6.901933774	9.71E-08
SHKBP1	0.06243406	0.009047353	6.900809578	9.74E-08
MYL6	-0.032111716	0.004659468	-6.891712546	9.99E-08
TKT	0.065423946	0.009494727	6.890555391	1.00E-07
VGLL3	-0.095486116	0.013866771	-6.885966035	1.02E-07
SLC25A13	0.051395683	0.00746576	6.88418668	1.02E-07
FAM53B	0.068278294	0.009927518	6.877680013	1.04E-07
DENND4B	0.076129686	0.011070163	6.877015873	1.04E-07
PARP14	0.081567883	0.011870471	6.871495315	1.06E-07
CFL2	-0.127965063	0.018622598	-6.87149369	1.06E-07
NEU1	0.07965765	0.011593085	6.871134759	1.06E-07
NOD2	0.130028192	0.018935529	6.86688982	1.07E-07
STK10	0.15562145	0.022664527	6.86630044	1.07E-07
METAP2	-0.04006551	0.005839964	-6.860574957	1.09E-07
SECTM1	0.110789406	0.016158863	6.85626229	1.10E-07
MAP6	-0.083587199	0.012209013	-6.846351769	1.13E-07
ARHGAP30	0.152518491	0.022281332	6.845124444	1.14E-07
SPRED1	0.038518351	0.005627408	6.8447772	1.14E-07
CCL21	0.141032267	0.020612257	6.84215542	1.15E-07
HSPB8	-0.15762201	0.023038403	-6.841707359	1.15E-07
GPR132	0.109677245	0.01603758	6.838765354	1.16E-07
GPRC5A	-0.145190967	0.021234045	-6.83764994	1.16E-07
TRAF3	0.07795877	0.011403003	6.836687748	1.16E-07
SEC14L1	0.0751777	0.011001967	6.833114627	1.18E-07
CCDC93	0.03387942	0.004958299	6.832871648	1.18E-07
FANCD2	0.112486546	0.016467292	6.830907312	1.18E-07
PTPN1	0.037190936	0.005444605	6.830787303	1.18E-07
GJC1	-0.117915207	0.017265149	-6.829666342	1.19E-07
MPP1	0.112328668	0.01645286	6.827303643	1.19E-07
CBY1	-0.061760158	0.009046196	-6.827196813	1.20E-07
CYTH4	0.145686049	0.021349992	6.823705199	1.21E-07
RAPGEF1	0.07611114	0.011154632	6.82327642	1.21E-07
SLC7A6	0.047537573	0.006972716	6.817655382	1.23E-07
NPC1	0.081423866	0.011948354	6.814651159	1.24E-07
SEMA4D	0.070248574	0.010313656	6.81121944	1.25E-07
DPP4	0.317600934	0.046653078	6.807716589	1.26E-07
RAB9B	-0.134385401	0.019742319	-6.806971382	1.26E-07
UBASH3B	0.157121754	0.023093289	6.803784189	1.28E-07
PAK1	0.064156306	0.009434397	6.800254892	1.29E-07
FCGRT	0.103602884	0.015236902	6.799471735	1.29E-07
GNA15	0.135749012	0.019966266	6.798918234	1.29E-07
METTL24	-0.222217356	0.032688239	-6.798082722	1.30E-07
SYNC	-0.162789966	0.023954624	-6.795763739	1.30E-07
MACROH2A1	0.085549844	0.012589028	6.795587443	1.31E-07
ACKR1	0.100096077	0.014731216	6.794827996	1.31E-07
SPAG16	-0.09286657	0.013668175	-6.794364928	1.31E-07
KCNA5	-0.184936664	0.027221221	-6.793841684	1.31E-07
TRPC4	-0.167895577	0.024755582	-6.782130022	1.35E-07
NLN	0.088403277	0.013040898	6.778925686	1.37E-07
GSR	0.058611601	0.008651556	6.774688898	1.38E-07
CSK	0.082427926	0.012168558	6.773844913	1.39E-07
PRKCB	0.162206004	0.0239502	6.772636625	1.39E-07
STXBP2	0.130320689	0.019254784	6.768223771	1.41E-07
GRAMD1B	0.093016467	0.013758153	6.760825092	1.44E-07
SLCO2A1	0.184964538	0.027362522	6.759776658	1.44E-07
MARCKS	0.070067082	0.010366937	6.758705992	1.45E-07
NBEAL2	0.074492674	0.011023618	6.757552302	1.45E-07
NADSYN1	0.036485147	0.005400763	6.755553757	1.46E-07
TCN2	0.138951055	0.020573089	6.754020055	1.47E-07
ARHGEF11	0.037119801	0.005499905	6.749171365	1.49E-07
PHF10	-0.039210331	0.005810499	-6.748186373	1.49E-07
SERGEF	-0.0674508	0.009996939	-6.747145177	1.49E-07
EZR	0.060002566	0.008893535	6.746761903	1.50E-07
CRYAB	-0.103473233	0.015341906	-6.744483684	1.50E-07
LAP3	0.081137655	0.012030315	6.744432935	1.50E-07
DICER1	0.032769634	0.004860865	6.74152355	1.52E-07
TNFSF15	0.132777309	0.019701284	6.739525833	1.53E-07
TXK	0.156948675	0.023287945	6.739481447	1.53E-07
MX2	0.185103864	0.027473468	6.737550075	1.53E-07
PLD3	0.086150334	0.012789617	6.735958647	1.54E-07
NRP2	0.092218853	0.013695237	6.733644057	1.55E-07
TSHZ3	0.044515924	0.006613696	6.730869404	1.56E-07
COLGALT1	0.074391443	0.011057173	6.727889984	1.58E-07
PAPSS2	0.077964797	0.011589749	6.727047735	1.58E-07
SCRG1	-0.239352662	0.035592845	-6.724740902	1.59E-07
FIBIN	-0.185202458	0.027542255	-6.724302695	1.59E-07
AFAP1L1	0.079720014	0.011866812	6.71789622	1.62E-07
FAM78A	0.126068299	0.018766181	6.71784513	1.62E-07
PERP	-0.091544753	0.013629939	-6.716446087	1.63E-07
TNFAIP8L2-SCNM1|TNFAIP8L2	0.095359584	0.014198334	6.716251568	1.63E-07
GRIA3	-0.184894503	0.027539066	-6.713898788	1.64E-07
CCN1	-0.063921219	0.009520753	-6.713882679	1.64E-07
ADPGK	0.091733639	0.013665867	6.712610287	1.64E-07
ALG3	0.04053196	0.006042335	6.707996378	1.67E-07
MCOLN1	0.097814331	0.014582333	6.707728426	1.67E-07
F10	-0.072461877	0.010810944	-6.702640853	1.69E-07
ATP13A1	0.050211218	0.00749361	6.700537935	1.70E-07
MARK1	-0.181949638	0.027163751	-6.698251585	1.71E-07
MAX	0.036961631	0.005518179	6.698157244	1.71E-07
SYNRG	0.039585474	0.005915327	6.692018422	1.74E-07
STAT5A	0.063087432	0.009428033	6.691473423	1.74E-07
MYOCD	-0.294306536	0.043992514	-6.689923147	1.75E-07
PDIA4	0.047713329	0.007134743	6.687462671	1.76E-07
STRN3	-0.059485006	0.008900708	-6.68317722	1.79E-07
VAV1	0.142348896	0.021302144	6.682373962	1.79E-07
CLCN7	0.072674463	0.010875631	6.682321774	1.79E-07
RAB5C	0.039160494	0.005862144	6.680233756	1.80E-07
TRPV4	0.08570841	0.012831341	6.679614234	1.80E-07
MAPKAPK3	0.090993757	0.013625135	6.678374703	1.81E-07
PIK3R6	0.086294418	0.012936359	6.670688286	1.85E-07
ACTN2	-0.202873936	0.030423953	-6.668230684	1.86E-07
GRINA	0.0829089	0.012445307	6.661860377	1.90E-07
FGD6	0.089757024	0.0134752	6.660904919	1.90E-07
GPR176	-0.067948971	0.010202008	-6.660352828	1.90E-07
GALNT17	-0.198032535	0.029742803	-6.65816659	1.91E-07
MTSS1	0.134045082	0.020152727	6.65146131	1.95E-07
NCEH1	0.128040276	0.019255289	6.649615851	1.96E-07
PLVAP	0.092456287	0.013906109	6.648609394	1.97E-07
TBC1D8	0.077656756	0.011680265	6.648543964	1.97E-07
DTX3L	0.083238095	0.012520897	6.647933826	1.97E-07
TTC38	0.04009342	0.006032981	6.645706648	1.98E-07
FERMT3	0.140216985	0.02110562	6.643585321	1.99E-07
CEMIP2	0.124717535	0.018776087	6.642360412	2.00E-07
GSTK1	0.048156063	0.007250972	6.641325276	2.01E-07
BAZ1A	0.091006338	0.013703116	6.641288028	2.01E-07
SP110	0.070815871	0.010666957	6.638807333	2.02E-07
GRK3	0.137969733	0.020784871	6.637988587	2.03E-07
DDX41	0.027795017	0.004187468	6.637667322	2.03E-07
KIF5B	-0.029787177	0.004489718	-6.634532352	2.05E-07
CKMT2	-0.150991761	0.022763505	-6.633062834	2.05E-07
PHYKPL	0.045747679	0.006898034	6.631987889	2.06E-07
CSF2RB	0.119710283	0.018056641	6.629709521	2.07E-07
CALML4	0.11046547	0.01666277	6.629478255	2.07E-07
EPHA6	-0.130725656	0.019721114	-6.628715744	2.08E-07
TMEM127	0.029379962	0.004440021	6.617077545	2.15E-07
LARGE1	-0.100565357	0.015202255	-6.615160525	2.16E-07
TMEM30B	-0.113049688	0.017089798	-6.615039505	2.16E-07
OLFML2B	0.053334296	0.008064328	6.613606844	2.17E-07
PACC1	0.108629938	0.016431029	6.611267941	2.18E-07
CHD7	0.126534847	0.01914158	6.610470209	2.19E-07
ZBED4	0.050369209	0.007622413	6.608040167	2.20E-07
SERINC5	0.067683246	0.010247655	6.604754783	2.22E-07
KIAA0930	0.088714795	0.013438316	6.601630484	2.24E-07
TWSG1	-0.088514925	0.013417757	-6.596849885	2.27E-07
MGAT5	0.048265552	0.007316608	6.596711104	2.27E-07
FES	0.068346468	0.010361427	6.596240908	2.28E-07
ZEB2	0.041507408	0.006293048	6.595756255	2.28E-07
COMMD9	0.071323444	0.010815951	6.594282943	2.29E-07
CNDP2	0.112437213	0.017051642	6.59392303	2.29E-07
EPSTI1	0.198543586	0.030166761	6.581534852	2.37E-07
HLA-DOB	0.167269953	0.025417739	6.580835199	2.38E-07
CMTM7	0.120856923	0.018376477	6.576719003	2.41E-07
JARID2	0.086361298	0.013135301	6.574748378	2.42E-07
ANGPTL1	-0.268218232	0.040798702	-6.574185436	2.42E-07
VIPR2	-0.18871259	0.028705802	-6.574022586	2.42E-07
SGPL1	0.085649067	0.013030432	6.573003001	2.43E-07
TMEM37	0.087888082	0.013371167	6.572955322	2.43E-07
ANPEP	0.224140668	0.034103229	6.572417809	2.43E-07
USP41|USP18	0.096681688	0.014727938	6.564509318	2.49E-07
PLD5	-0.251465554	0.038319457	-6.562346557	2.50E-07
ATP13A2	0.069133831	0.010535545	6.561960354	2.51E-07
MAPK13	0.15976827	0.024348606	6.561700913	2.51E-07
FAM120A|FAM120A2P	0.026424145	0.004027113	6.561561159	2.51E-07
TP53I3	0.05343538	0.008147785	6.558271126	2.53E-07
ATG7	0.072398436	0.011041335	6.557036261	2.54E-07
HPD	-0.108282559	0.01651843	-6.555257304	2.55E-07
TMED5	0.046691915	0.007122925	6.555160474	2.55E-07
FXYD5	0.059937786	0.009145082	6.55410039	2.56E-07
PIK3R5	0.11886232	0.018136737	6.553677313	2.57E-07
DAGLB	0.073416464	0.011202431	6.553618984	2.57E-07
AREL1	0.038344605	0.005851241	6.553242871	2.57E-07
PLK1	0.093873368	0.014326272	6.552532846	2.57E-07
ELOVL4	-0.126470724	0.019306299	-6.550749176	2.59E-07
TCIRG1	0.092587797	0.014134999	6.550251478	2.59E-07
NLRC5	0.082230524	0.0125595	6.547276986	2.61E-07
SMTN	-0.156166283	0.023853605	-6.54686289	2.62E-07
COL11A1	0.144734622	0.022116502	6.544191494	2.63E-07
IFI6	0.088498873	0.013532814	6.539576684	2.67E-07
RBM47	0.141329242	0.021631172	6.533591374	2.71E-07
TAOK3	0.051833013	0.007933959	6.533058171	2.72E-07
YARS1	0.048430721	0.007415842	6.530711042	2.74E-07
C8orf48	-0.132576018	0.020301934	-6.530216158	2.74E-07
ABL2	0.042153454	0.006455404	6.529948653	2.74E-07
CD33	0.133240782	0.020415629	6.526410686	2.77E-07
RUNX2	0.10678976	0.016365541	6.525281225	2.78E-07
PAFAH2	0.039785067	0.006097808	6.524486474	2.78E-07
LGALS9	0.178744439	0.027399048	6.523746377	2.79E-07
FLNB	0.051316634	0.007868029	6.522171382	2.80E-07
MYBL1	-0.139479742	0.021389844	-6.520839595	2.81E-07
FHL5	-0.292679849	0.044905617	-6.517666869	2.84E-07
TPP1	0.090910826	0.013950722	6.516567999	2.85E-07
HSPB7	-0.177078976	0.027174781	-6.516298048	2.85E-07
CD163	0.156792458	0.024064237	6.515579965	2.86E-07
PDLIM1	-0.064764658	0.009946329	-6.511413365	2.89E-07
IGSF21	0.084283597	0.012951395	6.507685102	2.92E-07
PLCB2	0.127121226	0.019537432	6.50654717	2.93E-07
NUP210	0.120922411	0.018586166	6.506043864	2.93E-07
SF3B3	0.024699678	0.003796703	6.505560426	2.94E-07
NT5DC3	-0.163420821	0.025127917	-6.503556314	2.95E-07
TES	-0.083912282	0.012906601	-6.501501429	2.97E-07
GLUL	0.086946903	0.013379937	6.498304248	3.00E-07
RTL8C	-0.042114948	0.006483308	-6.495904474	3.02E-07
SLC8B1	0.088171855	0.013573485	6.495889192	3.02E-07
PRKX	0.06528216	0.010049898	6.495802975	3.02E-07
HK3	0.172207075	0.026515796	6.494508888	3.03E-07
HSPB2-C11orf52|HSPB2	-0.072616326	0.011187142	-6.491052216	3.06E-07
DUSP26	-0.1733597	0.026711032	-6.490191032	3.07E-07
CLN8	0.07699024	0.011864498	6.489127701	3.08E-07
ATP6V1A	0.086502594	0.013331535	6.488569704	3.08E-07
TREML1	0.070722078	0.010901114	6.487601103	3.09E-07
TSPAN11	0.059104444	0.009117561	6.482484251	3.13E-07
SLC43A2	0.0843736	0.01301983	6.480392009	3.15E-07
PGM5|PGM5P4|PGM5P2	-0.083374479	0.012869825	-6.478291741	3.17E-07
PDZRN3	-0.189289838	0.029230705	-6.475719294	3.19E-07
FLNC	-0.148081222	0.02287262	-6.474169669	3.21E-07
RNASEK|RNASEK-C17orf49	0.046870214	0.007240585	6.473263313	3.22E-07
TNFRSF1B	0.129376402	0.019986972	6.473036638	3.22E-07
TNFRSF1A	0.037109266	0.005733609	6.472235519	3.23E-07
RAP2B	0.092746074	0.014330985	6.471716454	3.23E-07
ATP6V0A1	0.039029213	0.006030806	6.471641212	3.23E-07
GNAL	-0.113893998	0.017599375	-6.471479844	3.23E-07
PAM	-0.083479054	0.012904471	-6.46900219	3.25E-07
INPP5D	0.129330878	0.019993936	6.468505131	3.26E-07
IL4R	0.056279152	0.00870129	6.467908861	3.26E-07
SNX29	0.051367976	0.007942238	6.467695062	3.27E-07
LHFPL2	0.111911928	0.01730858	6.465690969	3.28E-07
FERMT2	-0.106579105	0.016495764	-6.460998368	3.33E-07
CCDC110	-0.12837267	0.019870867	-6.46034579	3.33E-07
MME	0.326443401	0.050533745	6.459909082	3.34E-07
PTPN6	0.146840848	0.022732681	6.459460165	3.34E-07
SGCD	-0.13800646	0.021365805	-6.459221279	3.35E-07
PYGO1	-0.114574794	0.01775075	-6.454645278	3.39E-07
IKBKB	0.036574038	0.005668538	6.452111359	3.41E-07
SCHIP1|IQCJ-SCHIP1	-0.117449373	0.018204843	-6.451545476	3.42E-07
CCDC170	0.120311694	0.018652389	6.450203014	3.43E-07
SEL1L3	0.192719502	0.029887011	6.448269433	3.45E-07
SCAMP5	0.078721453	0.012210214	6.447180389	3.46E-07
CSF1R	0.136036535	0.021107855	6.444829921	3.48E-07
ATP2B1	0.081247933	0.01261092	6.442664986	3.50E-07
WASHC2C|WASHC2A	0.017455938	0.002709983	6.441346475	3.52E-07
CD163L1	0.156795231	0.024344557	6.44066883	3.52E-07
SHCBP1	0.140964714	0.021891456	6.439257043	3.54E-07
MYO1F	0.1386249	0.021528356	6.439177248	3.54E-07
RNF115	-0.094975453	0.014752772	-6.437803827	3.55E-07
PPP1CA	0.068788201	0.010685729	6.437389652	3.56E-07
TMEM119	0.090549856	0.014067139	6.436977231	3.56E-07
DBNDD2|SYS1-DBNDD2	-0.045208755	0.007028611	-6.432103329	3.61E-07
MTMR14	0.074421645	0.011576434	6.428719402	3.65E-07
PTBP1	0.027574797	0.004290155	6.427459472	3.66E-07
PTPRJ	0.105031689	0.016342479	6.426912884	3.66E-07
PARP4	0.056851083	0.008846184	6.426622251	3.67E-07
TSNAX-DISC1|DISC1	0.091857071	0.01429955	6.423773506	3.70E-07
TMEM43	-0.059107619	0.009207189	-6.419724701	3.74E-07
CDC42SE1	0.049751637	0.007750988	6.418747515	3.75E-07
PALS2	-0.20469569	0.031906518	-6.41548191	3.78E-07
VAPB	-0.053556786	0.008348318	-6.415278831	3.79E-07
FAXC	-0.162514505	0.025338346	-6.413777145	3.80E-07
HHEX	0.094721699	0.01477133	6.412536838	3.82E-07
SIRPA	0.092242263	0.014385238	6.412286355	3.82E-07
COTL1	0.095381397	0.014883804	6.408402009	3.86E-07
SGCE	-0.131480578	0.020520047	-6.407420949	3.87E-07
BEST1	0.08975269	0.014008761	6.406896943	3.88E-07
RASAL3	0.074797179	0.01167657	6.405749418	3.89E-07
UBE2J1	0.051665664	0.008071285	6.401169468	3.94E-07
PARM1	-0.16937109	0.02646723	-6.399275345	3.96E-07
SLC38A7	0.081592779	0.012751292	6.398785277	3.97E-07
IFI35	0.072905614	0.011396679	6.397092762	3.98E-07
PARVB	0.070704947	0.011053279	6.396739765	3.99E-07
CSF1	0.086319552	0.013499496	6.394279723	4.02E-07
HEATR3	0.076061878	0.011895975	6.393916867	4.02E-07
NECTIN3	-0.112409038	0.017582403	-6.39326939	4.03E-07
CAVIN3	-0.079452652	0.012431118	-6.391432651	4.05E-07
PLCB4	-0.265991644	0.041620177	-6.390930159	4.05E-07
TMEM26	0.115225272	0.018029768	6.390834853	4.06E-07
HMGN2P46	0.109403697	0.017119201	6.39070117	4.06E-07
SLX1B-SULT1A4|SULT1A4|SLX1A-SULT1A3|SLX1B|SULT1A3|SLX1A	0.054988664	0.008604637	6.39058537	4.06E-07
FZD6	-0.089416382	0.013993478	-6.389861224	4.07E-07
LRRC1	-0.117593046	0.018407249	-6.388409726	4.08E-07
CD52	0.219516458	0.034364239	6.387933011	4.09E-07
LRRN1	-0.335284428	0.052494795	-6.387003291	4.10E-07
NOX4	-0.13104728	0.020524631	-6.38487881	4.12E-07
LARP4B	0.039940732	0.006256314	6.384067239	4.13E-07
MPDU1	0.100659545	0.01576922	6.383292755	4.14E-07
PLXDC1	0.080184766	0.012566706	6.380730555	4.17E-07
CTSL	0.10426953	0.016344263	6.379579648	4.19E-07
LPXN	0.124449617	0.019518484	6.375987715	4.23E-07
MMP7	0.351436815	0.055126783	6.375064799	4.24E-07
SLC39A11	0.094294532	0.014792598	6.374440356	4.25E-07
PPP1R12A	-0.073464639	0.011526459	-6.373565445	4.26E-07
ATP6V0C	0.066505859	0.010443667	6.368056478	4.32E-07
RNASET2	0.153211966	0.024062899	6.367144903	4.34E-07
ADGRE2	0.136845495	0.021496772	6.365862632	4.35E-07
VAV3	0.220367951	0.034626376	6.364164413	4.37E-07
HVCN1	0.07778181	0.012225079	6.362479346	4.39E-07
SLAIN1	-0.133556421	0.02099156	-6.362386563	4.39E-07
ACRBP	0.08210097	0.012906183	6.361367486	4.41E-07
ITGB7	0.174001179	0.027357953	6.360168047	4.42E-07
DNAJB4	-0.105541905	0.016594801	-6.359938025	4.42E-07
USP44	-0.126313112	0.019863702	-6.35899147	4.44E-07
ABCC5	0.076396854	0.012014628	6.358653548	4.44E-07
MLKL	0.074298084	0.011685147	6.35833526	4.44E-07
ADNP2	-0.040241194	0.00632913	-6.358092732	4.45E-07
NOL12	0.041833057	0.006580307	6.357311304	4.46E-07
AKAP6	-0.146520733	0.023063063	-6.353047334	4.51E-07
LURAP1L	-0.086649576	0.01364293	-6.351243834	4.53E-07
PCDH20	-0.266112487	0.041900746	-6.351020202	4.54E-07
LYN	0.126385775	0.019905005	6.349447073	4.56E-07
TRIM36	-0.137827852	0.021707146	-6.34942301	4.56E-07
CEP85	0.097545909	0.01536532	6.348446386	4.57E-07
ARHGEF3	0.133800418	0.021077279	6.348087834	4.58E-07
SH3KBP1	0.066292446	0.010446452	6.34592932	4.60E-07
OSBPL3	0.162633136	0.025630317	6.345342257	4.61E-07
OCIAD2	-0.093828733	0.014788228	-6.344825863	4.62E-07
NEXN	-0.151595919	0.023909111	-6.340508264	4.67E-07
GAS7	0.108463304	0.017107068	6.340262498	4.68E-07
CMPK1	-0.030008569	0.00473323	-6.339976468	4.68E-07
ALAS1	0.056273318	0.008877345	6.338980795	4.69E-07
ZBTB47	-0.054841	0.008652269	-6.338337476	4.70E-07
DENND1A	0.04754278	0.007502475	6.336946214	4.72E-07
ZNF385A	0.147773175	0.023321873	6.336248118	4.73E-07
RCL1	-0.076149655	0.012024046	-6.333114043	4.77E-07
CYFIP1	0.04028588	0.006362396	6.331872891	4.79E-07
MAN2B1	0.110966602	0.01752921	6.330382449	4.81E-07
SLMAP	-0.087621033	0.013846931	-6.327830747	4.84E-07
LYVE1	0.155418426	0.024568142	6.326014527	4.87E-07
HLA-C|HLA-B	0.049747339	0.00786422	6.325781904	4.87E-07
RIMS1	-0.133647401	0.021131323	-6.324611192	4.89E-07
APOOL	-0.091215542	0.014425721	-6.323118254	4.91E-07
MMRN1	0.296803208	0.046942025	6.322761106	4.91E-07
RUNX1	0.06489787	0.010266958	6.32104193	4.94E-07
ID4	-0.124339589	0.019675513	-6.319509327	4.96E-07
SENP3-EIF4A1|EIF4A1	0.048752993	0.007716118	6.318331934	4.98E-07
MTUS2	-0.188869343	0.029899328	-6.316842505	5.00E-07
FMOD	-0.100588508	0.015924757	-6.316486108	5.00E-07
GRB2	0.068662414	0.01087423	6.314232185	5.03E-07
TXNDC15	-0.043812054	0.006938926	-6.313953102	5.04E-07
CAPZB	0.02485975	0.003937622	6.313391124	5.05E-07
LGALS3BP	0.04367154	0.0069173	6.313379601	5.05E-07
PRR11	0.109597379	0.017360438	6.313053666	5.05E-07
ABHD16A	0.052697151	0.008356717	6.305963585	5.15E-07
HLA-B|HLA-C	0.059919165	0.00950414	6.30453304	5.17E-07
PNPLA6	0.052814591	0.008377439	6.304383742	5.18E-07
LST1	0.083977038	0.013324784	6.302318824	5.21E-07
NSF	0.058270862	0.009246035	6.302254431	5.21E-07
STAC3	0.082223004	0.013046841	6.302138872	5.21E-07
REEP5	-0.023595965	0.003746106	-6.298798048	5.26E-07
ADRA2C	-0.092495994	0.014687424	-6.297632392	5.28E-07
CMTM3	0.060166995	0.00955798	6.294948845	5.32E-07
STAT2	0.047639112	0.007568985	6.293989135	5.33E-07
GGA1	0.057362328	0.009114352	6.293626892	5.34E-07
AP1G2	0.084459709	0.013423868	6.291756457	5.36E-07
HSF2	-0.054796567	0.008711497	-6.290143262	5.39E-07
BEX5	-0.134369125	0.021367254	-6.288553865	5.41E-07
REEP1	-0.199790994	0.031776387	-6.287404329	5.43E-07
ACKR4	-0.149556361	0.023786691	-6.287396688	5.43E-07
TSPAN2	-0.154486805	0.024573068	-6.286834282	5.44E-07
PTPRE	0.122098993	0.019426967	6.285025946	5.47E-07
NXPH3	-0.104955788	0.016701196	-6.284327503	5.48E-07
CYRIA	0.098142584	0.015619268	6.283430529	5.49E-07
IL27RA	0.077932535	0.012408	6.280829695	5.53E-07
DENND1B	0.052766573	0.008404718	6.278208782	5.57E-07
PRDM5	-0.105689743	0.016852832	-6.271334423	5.68E-07
GINM1	-0.035594674	0.005679095	-6.267666978	5.74E-07
SPRING1	0.069817196	0.011141173	6.266592906	5.76E-07
AKT3	-0.081920411	0.013073329	-6.266224074	5.77E-07
STK38L	-0.060625364	0.009675168	-6.26607883	5.77E-07
CAPN1	0.040729956	0.006500295	6.265862915	5.77E-07
DIPK2B	0.117336531	0.018726916	6.265662168	5.77E-07
PITPNA	0.03185029	0.005085134	6.263411819	5.81E-07
CD300LB	0.187723365	0.029985914	6.260384885	5.86E-07
SLC9A7	0.087941408	0.014048836	6.259693615	5.87E-07
MMP19	0.134124149	0.02143711	6.256633749	5.92E-07
C3orf70	-0.11210232	0.017917711	-6.256509136	5.93E-07
NLRC4	0.209978068	0.033561922	6.25643754	5.93E-07
ITIH5	-0.132720398	0.021213565	-6.256392883	5.93E-07
HM13	0.0559282	0.008942771	6.254012344	5.97E-07
SLC20A1	0.092340978	0.014766725	6.253314564	5.98E-07
TMEM47	-0.122896005	0.019655423	-6.252524142	5.99E-07
RNASE1	0.126009139	0.020164987	6.248907361	6.06E-07
CNTN1	-0.410729434	0.065733882	-6.248367207	6.06E-07
TBC1D9	0.064800552	0.010371049	6.248215983	6.07E-07
CTNS	0.067716438	0.010840223	6.246775177	6.09E-07
RIPK3	0.10851272	0.017374418	6.245545529	6.11E-07
ENAH	-0.120224224	0.019251184	-6.245030273	6.12E-07
LPAR1	-0.100475128	0.016090454	-6.244393465	6.13E-07
BAMBI	-0.143826828	0.023042634	-6.241770137	6.18E-07
SIPA1L2	0.093217241	0.01494055	6.239210575	6.22E-07
NPR3	-0.243396878	0.039016916	-6.238239862	6.24E-07
DDIT4	0.123139142	0.019742854	6.23715	6.26E-07
GNG12	-0.066833513	0.010716	-6.236796753	6.27E-07
SRGAP2|SRGAP2B|SRGAP2C	0.021608403	0.003464705	6.236722894	6.27E-07
CRNKL1	-0.035859178	0.005752327	-6.23385587	6.32E-07
ARPC1B	0.074671855	0.011979601	6.233250757	6.33E-07
POLG	0.033733869	0.005412562	6.232514143	6.34E-07
DAPK3	-0.073257037	0.011754234	-6.23239564	6.34E-07
EZH2	0.125167833	0.020084678	6.232005871	6.35E-07
OS9	0.021701819	0.003482979	6.230820272	6.37E-07
ARHGEF26	-0.180200998	0.028925296	-6.229875687	6.39E-07
CERS6	0.041569232	0.006673487	6.229012303	6.41E-07
EIF4G3	0.035237447	0.005657657	6.228275381	6.42E-07
MAOB	-0.145708585	0.023395631	-6.22802555	6.42E-07
TTC33	-0.088889419	0.014293401	-6.21891313	6.59E-07
GREM1	0.181702497	0.02921828	6.218795209	6.59E-07
RAC2	0.151801103	0.024413866	6.21782317	6.61E-07
CD209	0.161937128	0.026051923	6.21593765	6.65E-07
C5orf24	-0.069513055	0.011187434	-6.213493887	6.69E-07
TIMP4	-0.067313389	0.01083612	-6.21194598	6.72E-07
AKIRIN2	0.058182948	0.009369611	6.20975095	6.76E-07
GKAP1	-0.167800424	0.027031863	-6.207504955	6.81E-07
THEMIS2	0.146115026	0.023545324	6.205691827	6.84E-07
HACD1	-0.172170386	0.027744148	-6.205646932	6.84E-07
ENOX2	-0.075080926	0.012099359	-6.2053638	6.85E-07
SLC35A4	0.035293396	0.005689459	6.203296032	6.89E-07
GNPDA1	0.060338967	0.00972942	6.201702381	6.92E-07
ST7|ST7-OT3	-0.084901414	0.013691748	-6.200918691	6.94E-07
CSTB	0.0793691	0.012803168	6.199176542	6.97E-07
CDH3	0.093664566	0.015112799	6.197698297	7.00E-07
LEF1	0.153917717	0.024837272	6.197046029	7.01E-07
PDE7A	0.130231798	0.021016486	6.196649625	7.02E-07
PTK2B	0.078719566	0.012704456	6.19621711	7.03E-07
GMIP	0.102345936	0.016517906	6.196060078	7.03E-07
GLMP	0.081103945	0.013092028	6.194910813	7.06E-07
GNS	0.056980991	0.00919868	6.194474905	7.06E-07
WARS1	0.087053462	0.014055554	6.193527532	7.08E-07
HLA-C	0.047498088	0.007673506	6.189880671	7.16E-07
NEDD4L	0.13487293	0.021789683	6.189761009	7.16E-07
MAPKAP1	0.029470786	0.004762233	6.188438114	7.19E-07
TALDO1	0.063622996	0.010281687	6.187991725	7.20E-07
ZNF461	-0.081797273	0.013219899	-6.187435572	7.21E-07
PIK3AP1	0.158312917	0.025586634	6.187328728	7.21E-07
SMPX	-0.207090369	0.033501477	-6.18152951	7.33E-07
TMEM25	-0.101088792	0.016357981	-6.17978404	7.36E-07
ZDHHC3	0.04012795	0.006496332	6.177016975	7.42E-07
FHAD1	0.111174528	0.017998598	6.176843695	7.43E-07
ARSJ	-0.129463883	0.020961474	-6.17627775	7.44E-07
OSBPL11	0.076731431	0.012425345	6.175396202	7.46E-07
ARRB2	0.125986433	0.020403446	6.174762586	7.47E-07
CDH5	0.138227864	0.022392413	6.172977721	7.51E-07
MAP3K1	0.079786057	0.012931173	6.17005579	7.57E-07
TAP1	0.082734497	0.013412188	6.168605366	7.60E-07
PI4K2A	0.069731624	0.011305994	6.167668683	7.62E-07
TSPAN14	0.096359679	0.015624341	6.167279773	7.63E-07
PILRA	0.13159668	0.021337922	6.167267952	7.63E-07
FGD3	0.076702524	0.012440472	6.1655639	7.67E-07
ANO1	-0.127255569	0.020640199	-6.165423438	7.67E-07
MPP7	-0.174974363	0.028383022	-6.164754523	7.68E-07
ITGAL	0.166035545	0.026934705	6.16437213	7.69E-07
UBXN11	0.093231191	0.015127885	6.162869974	7.73E-07
ACP2	0.116585641	0.018917856	6.162729969	7.73E-07
AGFG1	0.037164953	0.006032648	6.160637147	7.78E-07
MAGED2	-0.066208029	0.010747566	-6.160281165	7.78E-07
SLC24A4	-0.100009673	0.016237041	-6.159353529	7.80E-07
MCU	-0.064080941	0.010405315	-6.158481458	7.82E-07
PLEK	0.176179581	0.028609279	6.158127365	7.83E-07
TCEAL1	-0.076187133	0.012373139	-6.157462138	7.85E-07
FGR	0.138323316	0.02246784	6.15650261	7.87E-07
SAMD4A	-0.095658727	0.015538071	-6.156409252	7.87E-07
ALDH1B1	-0.099791627	0.016209871	-6.156225911	7.87E-07
CORO7-PAM16|CORO7	0.072115475	0.011715154	6.155743055	7.88E-07
ANKS1B	-0.209669632	0.034067745	-6.154491106	7.91E-07
TMX4	-0.041393449	0.006726162	-6.154096303	7.92E-07
DMXL2	0.119622522	0.019441661	6.152896221	7.95E-07
ZNRF3	-0.078906905	0.012824464	-6.152842107	7.95E-07
IKBKE	0.067224849	0.010926775	6.15230469	7.96E-07
SLC22A3	-0.180226978	0.029301155	-6.150848884	7.99E-07
ELF4	0.085211795	0.013854116	6.150648402	8.00E-07
NLK	0.057179117	0.009298024	6.149598937	8.02E-07
JAK3	0.106861605	0.017377373	6.149468494	8.03E-07
BMPR1A	-0.114684644	0.018654351	-6.14787654	8.06E-07
GAK	0.03467587	0.005640977	6.147139363	8.08E-07
PPP1R3B	-0.077056258	0.012535542	-6.147022354	8.08E-07
OGFR	0.045241575	0.007360554	6.146490261	8.09E-07
GGA3	0.03746494	0.006096284	6.145536761	8.12E-07
CLTA	0.03738311	0.00608512	6.143364315	8.17E-07
JPH2	-0.113463994	0.018471217	-6.142746029	8.18E-07
CD38	0.180818138	0.029436744	6.142599797	8.18E-07
TMEM106C	-0.083602968	0.013616449	-6.139850804	8.25E-07
INPP5A	-0.103755445	0.016900091	-6.139342567	8.26E-07
THSD1	0.062947493	0.010256082	6.137576878	8.30E-07
DOK3	0.09006783	0.014677141	6.136605796	8.32E-07
SLC25A4	-0.113244669	0.018454074	-6.136567518	8.32E-07
PKD2	-0.096130078	0.015668332	-6.135310081	8.35E-07
ATP6V0D1	0.079419288	0.012946037	6.134641069	8.37E-07
SLC1A5	0.051865353	0.008454953	6.134315789	8.38E-07
HTT	0.040807309	0.006654785	6.132024959	8.43E-07
SLC5A6	0.063253792	0.010318193	6.13031705	8.47E-07
ZEB1	-0.104789092	0.017095362	-6.129679575	8.49E-07
ARHGDIB	0.054459286	0.008884931	6.129399121	8.50E-07
PPP2CB	-0.055155045	0.009002641	-6.126540713	8.56E-07
SEMA4A	0.121072124	0.019766834	6.125013535	8.60E-07
ADCY4	0.069975634	0.011424885	6.12484338	8.61E-07
RAMP1	-0.048536506	0.007924877	-6.124575559	8.61E-07
NABP1	0.140000693	0.02286129	6.123919292	8.63E-07
PARP9	0.07854521	0.012826108	6.123853796	8.63E-07
SFXN2	0.080765314	0.013192159	6.122221108	8.67E-07
NAV3	0.119340233	0.019502801	6.119133046	8.75E-07
DNAJB5	-0.084045531	0.013737058	-6.118160881	8.77E-07
PDXK	0.073197053	0.01196395	6.118134529	8.77E-07
LINC00670	-0.276062023	0.045128609	-6.117228742	8.79E-07
PRKCE	0.046499743	0.007602867	6.116080121	8.82E-07
SBSPON	-0.1948265	0.031855543	-6.115937141	8.83E-07
UBE2V1|PEDS1|PEDS1-UBE2V1	0.035526857	0.005809015	6.115814231	8.83E-07
CNTN3	-0.287611747	0.047030653	-6.115410389	8.84E-07
PDK3	-0.07792157	0.012744903	-6.113939593	8.88E-07
PGR	-0.186262315	0.030465821	-6.113812453	8.88E-07
AMPD3	0.139115492	0.022756306	6.113272143	8.89E-07
HMGXB3	0.03726276	0.006096392	6.112264815	8.92E-07
LY6E	0.089411363	0.014628702	6.112050493	8.92E-07
RANBP17	-0.082125893	0.013438501	-6.11123929	8.94E-07
IL17RD	-0.063114796	0.010328469	-6.110760148	8.96E-07
H2BC14	0.13768089	0.022536051	6.109361856	8.99E-07
SOX6	-0.091947548	0.015056246	-6.106937116	9.05E-07
LARP6	-0.058562409	0.009590456	-6.106321748	9.07E-07
SEMA6A	0.139152231	0.022799718	6.103243544	9.15E-07
PBXIP1	-0.064372042	0.010547767	-6.102906908	9.16E-07
KLHL13	-0.142561592	0.023368093	-6.100694453	9.22E-07
SPI1	0.108959996	0.017864004	6.099416151	9.25E-07
CCDC107	-0.044635785	0.007321039	-6.09691915	9.32E-07
SLC28A3	0.271121996	0.044477712	6.095682227	9.35E-07
EXO1	0.105782809	0.017359352	6.093707382	9.40E-07
HCST	0.156065961	0.025614372	6.092905953	9.42E-07
PGM5	-0.192705223	0.031637342	-6.09106866	9.47E-07
GPAT4	0.037291733	0.006122637	6.09079599	9.48E-07
KRT8	-0.084561687	0.013884853	-6.090211277	9.50E-07
PDE8B	-0.262144388	0.043062571	-6.087522963	9.57E-07
AMIGO2	-0.115477971	0.018984976	-6.082597554	9.70E-07
CD300A	0.15539338	0.025549187	6.082126136	9.72E-07
PHOSPHO2-KLHL23|PHOSPHO2|KLHL23	-0.113183763	0.018609644	-6.081994905	9.72E-07
USF1	0.0392156	0.006447983	6.081839613	9.72E-07
TGFBI	0.075800821	0.012468469	6.079400927	9.79E-07
SNORD116-4|SNORD116-8|SNORD116-2|SNORD116-6|SNORD116-3|SNORD116-9|SNHG14|SNORD116-5|SNORD116-1|SNORD116-7	-0.101530492	0.016702742	-6.07867194	9.81E-07
SNORD116-5|SNORD116-1|SNORD116-9|SNORD116-8|SNORD116-2|SNORD116-4|SNORD116-3|SNORD116-6|SNHG14|SNORD116-7	-0.101530492	0.016702742	-6.07867194	9.81E-07
KLHL42	-0.100331155	0.016506965	-6.078110423	9.83E-07
RYR2	-0.258137619	0.042481233	-6.076509543	9.87E-07
LGMN	0.084062393	0.013860755	6.064777519	1.02E-06
NAGK	0.060670382	0.010006409	6.063152154	1.03E-06
WASF3	-0.088902945	0.014663547	-6.062854208	1.03E-06
TRPV2	0.100670993	0.01660772	6.061698743	1.03E-06
L3MBTL4	0.086096575	0.014203794	6.06151958	1.03E-06
TNFRSF21	0.149730717	0.024704596	6.060844646	1.03E-06
CARD11	0.085786239	0.014157843	6.059273231	1.04E-06
WDR4	0.041617202	0.006868752	6.0589174	1.04E-06
TRAK1	0.040676105	0.006715662	6.056901455	1.04E-06
CCL15|CCL15-CCL14|CCL14	0.100770687	0.016638133	6.0566102	1.04E-06
MAP2K1	0.022257872	0.003675391	6.05591904	1.05E-06
SIRPB1	0.132584981	0.021895739	6.055286782	1.05E-06
HSPA1L	-0.072153844	0.011922849	-6.051728447	1.06E-06
SUMO3	0.04056742	0.006704333	6.050925894	1.06E-06
GGA2	0.06816151	0.011265329	6.050556393	1.06E-06
YAP1	-0.101454081	0.01676858	-6.050248861	1.06E-06
C1orf162	0.156365863	0.025845357	6.050056217	1.06E-06
GATB	0.041781743	0.006906345	6.049762121	1.07E-06
APOBR	0.108070034	0.017870202	6.047499142	1.07E-06
C12orf75	-0.108333132	0.01791676	-6.046469049	1.08E-06
KMO	0.285595407	0.047245538	6.044918145	1.08E-06
AIFM1	0.046489443	0.007695236	6.041327759	1.09E-06
MGAT1	0.087059139	0.014422611	6.036295268	1.11E-06
FAM72D|FAM72C|FAM72A|FAM72B	0.121054322	0.020056452	6.035679698	1.11E-06
KNTC1	0.080135827	0.013277141	6.03562363	1.11E-06
MAFB	0.119299412	0.019767266	6.035200562	1.11E-06
MYOM1	-0.198841211	0.032950987	-6.034453871	1.11E-06
APBB1IP	0.171132706	0.028363449	6.033564672	1.12E-06
SSH2	0.091808676	0.015218632	6.032649778	1.12E-06
BCAM	-0.086991168	0.014426011	-6.030160957	1.13E-06
PEG10	-0.115889656	0.019219056	-6.029935016	1.13E-06
PLAUR	0.151854058	0.025184547	6.029652238	1.13E-06
MFNG	0.123739561	0.020522718	6.029394532	1.13E-06
MKX	-0.112897968	0.018728178	-6.028240891	1.13E-06
HLA-L	0.064377901	0.01068202	6.026753377	1.14E-06
CCR1	0.226211095	0.037563131	6.022157583	1.15E-06
FBLN5	-0.09831282	0.016325229	-6.022140362	1.15E-06
FUCA2	0.053619814	0.008903831	6.022105802	1.15E-06
CHST15	0.085108385	0.014133494	6.021751146	1.15E-06
RSL24D1	-0.050076923	0.008317378	-6.020758095	1.16E-06
GALNT6	0.134394775	0.022324493	6.020059341	1.16E-06
PCDHB16	-0.125507475	0.02085759	-6.017352825	1.17E-06
LRRC8D	0.097563085	0.016220119	6.014942514	1.18E-06
FUCA1	0.09978794	0.016590624	6.014719071	1.18E-06
ITGAX	0.182446209	0.030333895	6.0145988	1.18E-06
C1QTNF2	-0.088037011	0.014640051	-6.013436175	1.18E-06
SLA	0.175454757	0.029179569	6.012931816	1.18E-06
EDEM2|MMP24-AS1-EDEM2	0.082107618	0.013655401	6.012831136	1.18E-06
BTC	-0.158116849	0.026308226	-6.01016767	1.19E-06
TRDMT1	-0.088706034	0.01475988	-6.009942987	1.19E-06
LONRF2	-0.16657944	0.027718825	-6.009614138	1.19E-06
TPM2	-0.089683334	0.014926787	-6.008214425	1.20E-06
MAF	0.091177196	0.015176021	6.007977762	1.20E-06
GAREM1	-0.139197675	0.023171049	-6.007396391	1.20E-06
TIMELESS	0.075996586	0.012650893	6.007211002	1.20E-06
ACP3	0.121648585	0.020251386	6.006926398	1.20E-06
TIAM1	0.144601036	0.024078377	6.005431119	1.21E-06
DOK1	0.05301884	0.008831304	6.003511817	1.21E-06
MYO1E	0.03307154	0.005508774	6.003430188	1.22E-06
EDEM1	0.056518264	0.00941436	6.003410219	1.22E-06
FGF2	-0.083522764	0.01391955	-6.000392742	1.23E-06
PPIF	0.106939393	0.017822332	6.000303136	1.23E-06
DECR1	0.034840169	0.005808754	5.997873425	1.23E-06
NPY1R	-0.282528313	0.047110789	-5.997104195	1.24E-06
PDZRN4	-0.227071039	0.037863944	-5.997025541	1.24E-06
SPARCL1	-0.090176891	0.015038568	-5.996374907	1.24E-06
ARL15	0.088430519	0.01474968	5.995419621	1.24E-06
GNPTG	0.056879435	0.009489286	5.994069262	1.25E-06
ZBTB26	-0.033951373	0.005665116	-5.993058991	1.25E-06
ACADVL	0.060977726	0.010176825	5.991821898	1.26E-06
ABHD12	0.060476119	0.010093305	5.991706261	1.26E-06
STARD8	0.101486555	0.01693851	5.991468779	1.26E-06
OSR1	-0.125056516	0.020876885	-5.990190457	1.26E-06
ACVRL1	0.060839292	0.010157316	5.989701709	1.26E-06
BID	0.08383485	0.013997512	5.989268048	1.27E-06
SLC2A12	-0.2461857	0.041107437	-5.988835983	1.27E-06
SGCB	-0.093032018	0.015539421	-5.986839246	1.27E-06
ZNF366	0.093625932	0.015639524	5.986495107	1.28E-06
ABHD3	0.093125486	0.015556646	5.9862189	1.28E-06
PSMB2	0.0318597	0.005322459	5.985898668	1.28E-06
TENT5B	-0.061873883	0.010339307	-5.984335443	1.28E-06
TEC	0.069418804	0.011602005	5.983345371	1.29E-06
MYOZ2	-0.158444105	0.026481176	-5.983272997	1.29E-06
GPC3	-0.22259316	0.037204273	-5.982999891	1.29E-06
SPINT2	-0.078499772	0.013121584	-5.982492218	1.29E-06
EOGT	-0.07132617	0.011925236	-5.98111198	1.29E-06
ABHD14A-ACY1|ACY1	0.040747534	0.006813322	5.980567654	1.30E-06
AP1B1	0.082487437	0.013793583	5.980131455	1.30E-06
HEXA	0.063393989	0.010605699	5.977351279	1.31E-06
P2RX4	0.087655478	0.014664758	5.977287767	1.31E-06
SYK	0.144793492	0.024224731	5.977093767	1.31E-06
ADGRL3	-0.217934185	0.036463677	-5.976747301	1.31E-06
FAM20A	0.165022988	0.027612472	5.976393198	1.31E-06
C1QA	0.140005442	0.023430386	5.975379296	1.32E-06
ANG|RNASE4	-0.062272049	0.010424642	-5.973543344	1.32E-06
CORO1A	0.115591054	0.01935144	5.973253342	1.32E-06
SLC15A3	0.125257266	0.020973644	5.97212701	1.33E-06
LMCD1	-0.097247352	0.016285846	-5.971280472	1.33E-06
PLEKHB2	0.077600602	0.01299656	5.970857095	1.33E-06
HLA-F	0.07488503	0.01254327	5.970136088	1.34E-06
ATP1A2	-0.173752295	0.029118634	-5.967048273	1.35E-06
TBC1D2	0.124716496	0.020903623	5.966262191	1.35E-06
NAP1L3	-0.145011995	0.024312155	-5.964588372	1.36E-06
IRAK2	0.052091283	0.008733962	5.964221307	1.36E-06
PKDCC	-0.078880334	0.013225844	-5.964106016	1.36E-06
FILIP1	-0.16325591	0.027376913	-5.963269575	1.36E-06
MCM5	0.05730273	0.009611578	5.961844295	1.37E-06
APBB3	0.041119312	0.0068977	5.961307441	1.37E-06
ITGAM	0.164565448	0.027612346	5.959850378	1.38E-06
PITPNB	-0.05153837	0.008652438	-5.956514345	1.39E-06
ARHGEF9	-0.11405172	0.019147407	-5.956510011	1.39E-06
PPP2R2B	-0.161446384	0.027108306	-5.955605876	1.39E-06
KCNJ8	-0.074759966	0.012553253	-5.955425893	1.39E-06
EFHD2	0.104596645	0.017566652	5.954273188	1.40E-06
TNFRSF14	0.087679347	0.014726479	5.953856906	1.40E-06
FHOD1	0.062620233	0.010518775	5.953186692	1.40E-06
SERPINB9	0.079010887	0.013276317	5.951265437	1.41E-06
AFF1	0.031650085	0.005318547	5.950889262	1.41E-06
AIM2	0.152559093	0.025637602	5.950599203	1.41E-06
TNIP3	0.1188401	0.019971171	5.950582406	1.41E-06
CDKL5	-0.12086425	0.020318057	-5.948612756	1.42E-06
NCF4	0.15274946	0.025684199	5.947215333	1.43E-06
GM2A	0.088862222	0.014944765	5.946043312	1.43E-06
MANSC1	-0.144144577	0.024248937	-5.944366782	1.44E-06
FSTL1	-0.045782897	0.007701988	-5.944295846	1.44E-06
ZNF12	-0.050386221	0.008476679	-5.944099195	1.44E-06
GUSB	0.095509127	0.01606831	5.943943624	1.44E-06
SH2B3	0.075002384	0.012621078	5.942628892	1.44E-06
PPP1R9A	-0.198511406	0.033411708	-5.941372667	1.45E-06
TBC1D9B	0.04529342	0.007624061	5.940852078	1.45E-06
TSPAN13	0.172216613	0.028989844	5.940584309	1.45E-06
IRF1	0.113086021	0.019036933	5.940348871	1.45E-06
CD300C	0.106049014	0.017853063	5.940102056	1.46E-06
MOAP1	-0.045403281	0.007645055	-5.938908234	1.46E-06
SCIMP	0.149960432	0.025253492	5.938205739	1.46E-06
SNX24	0.076058644	0.01280844	5.938165896	1.46E-06
ATOH8	-0.117649482	0.019821158	-5.935550539	1.47E-06
SACS	-0.105935423	0.017851207	-5.934356437	1.48E-06
DSTN	-0.083431537	0.01406097	-5.93355483	1.48E-06
RENBP	0.113844323	0.019189127	5.932751644	1.49E-06
BDNF	-0.197258623	0.033251001	-5.932411606	1.49E-06
GET1-SH3BGR|SH3BGR	-0.163500538	0.027561172	-5.932278128	1.49E-06
CYTH1	0.115410162	0.019454939	5.932177949	1.49E-06
GIT1	0.035310996	0.005952507	5.932122031	1.49E-06
DHRS9	0.189703188	0.031985783	5.930859606	1.49E-06
GBGT1	0.082205681	0.013862046	5.930270421	1.50E-06
CSRP1	-0.067499991	0.011382306	-5.930256258	1.50E-06
SSX2IP	-0.098087924	0.01654218	-5.929564703	1.50E-06
BEND5	-0.124298704	0.020965841	-5.928629592	1.50E-06
PFN2	-0.132927551	0.022427564	-5.926972439	1.51E-06
SOBP	-0.09084834	0.015328711	-5.926678576	1.51E-06
PSME2	0.076503353	0.012908734	5.926480175	1.51E-06
ZBTB10	-0.07576239	0.012784023	-5.92633376	1.51E-06
PPP1R14A	-0.115134173	0.019428849	-5.925938798	1.52E-06
ARHGAP25	0.1479073	0.024959721	5.925839497	1.52E-06
SCAMP2	0.052411171	0.008846543	5.924480117	1.52E-06
LRRC25	0.116970771	0.019745704	5.923859117	1.52E-06
PRKCH	0.127925827	0.021603028	5.921661953	1.53E-06
MACROD2	-0.084077575	0.014203667	-5.919427156	1.54E-06
PDZD2	-0.136237185	0.023015757	-5.919300535	1.54E-06
RASSF3	-0.077432086	0.013083845	-5.918144643	1.55E-06
FOLR2	0.11866637	0.020051541	5.918067325	1.55E-06
COX7A1	-0.07022048	0.011865627	-5.917974694	1.55E-06
CDO1	-0.135865609	0.022964221	-5.916403882	1.56E-06
FTL	0.058930529	0.009961414	5.91588007	1.56E-06
PLEK2	0.067579992	0.011423681	5.915780884	1.56E-06
LMNB1	0.118461583	0.020025252	5.915610075	1.56E-06
CCDC8	-0.090292902	0.015265262	-5.914926555	1.56E-06
STK4	0.050141015	0.008477827	5.914371012	1.57E-06
CTSD	0.067963586	0.011493051	5.913450199	1.57E-06
PARP6	0.041262122	0.006977839	5.913309228	1.57E-06
SUSD6	0.05378583	0.009098182	5.911711798	1.58E-06
PRF1	0.076894735	0.013011135	5.909917759	1.59E-06
PGM5|PGM5P2	-0.151858581	0.025706799	-5.907331477	1.60E-06
SEPTIN6	0.091198494	0.01543938	5.906875576	1.60E-06
TNFAIP8	0.08016497	0.013574959	5.905356272	1.61E-06
PLEKHM1	0.081676287	0.013831113	5.905257784	1.61E-06
PAPLN	0.072859179	0.012338799	5.904884273	1.61E-06
RANBP9	-0.038444594	0.006512078	-5.903583291	1.61E-06
MOV10	0.046797034	0.007927038	5.903470394	1.62E-06
LRRC8B	0.095402189	0.016161948	5.902889241	1.62E-06
PTGDS	0.097575441	0.016530238	5.902845658	1.62E-06
FBXO21	-0.05304353	0.008986336	-5.902686857	1.62E-06
CCDC6	-0.050064259	0.008481877	-5.90249753	1.62E-06
LBH	-0.088009325	0.014911494	-5.902113154	1.62E-06
CASQ1	-0.139934816	0.023710493	-5.901809606	1.62E-06
DLG3	-0.125303259	0.021236211	-5.90045259	1.63E-06
RHBDF2	0.112141493	0.019011268	5.8986855	1.64E-06
CDV3	0.023702873	0.004020905	5.894909639	1.66E-06
OAZ1	0.046575199	0.007902954	5.893391288	1.66E-06
PRUNE2	-0.171481736	0.029098082	-5.893231573	1.66E-06
ATP6AP1	0.057114557	0.009693044	5.892324093	1.67E-06
NKIRAS1	-0.075707708	0.012848588	-5.892297981	1.67E-06
HDX	-0.111387914	0.018909599	-5.890548606	1.68E-06
CMPK2	0.055722233	0.00946076	5.88982632	1.68E-06
TECR|MIR639	0.041262872	0.007005798	5.889817489	1.68E-06
NRROS	0.101951604	0.017310781	5.889486001	1.68E-06
SERF1A|SERF1B	-0.070250301	0.011932435	-5.887340127	1.69E-06
SERF1B|SERF1A	-0.070250301	0.011932435	-5.887340127	1.69E-06
PARP12	0.076231878	0.012949404	5.886902684	1.69E-06
CAT	0.0474323	0.008058543	5.885964523	1.70E-06
ST3GAL5	0.099416044	0.016893183	5.884979998	1.70E-06
IL4I1|NUP62	0.10183448	0.017306233	5.884266224	1.71E-06
RASSF5	0.08702032	0.014792924	5.882563891	1.71E-06
DIPK2A	-0.059638766	0.010141824	-5.880477104	1.72E-06
SDK1	-0.120073644	0.020420372	-5.880091002	1.73E-06
CLMN	0.110312942	0.018760491	5.880066782	1.73E-06
CASP10	0.145550166	0.024760642	5.878287334	1.74E-06
SNORD116-6|SNORD116-3|SNORD116-1|SNORD116-4|SNORD116-2|SNORD116-8|SNHG14|SNORD116-5|SNORD116-7|SNORD116-9	-0.107259	0.018251515	-5.876717733	1.74E-06
HTR1B	-0.063718657	0.010843833	-5.876027154	1.75E-06
APOBEC3C	0.05326394	0.009065226	5.8756328	1.75E-06
AP2A2	0.048994695	0.008339216	5.875216117	1.75E-06
ANP32E	-0.061599362	0.010485476	-5.874731869	1.75E-06
SRF	-0.052694198	0.008969935	-5.87453538	1.75E-06
ZFAND1	-0.070524698	0.012005956	-5.874142529	1.76E-06
MREG	0.200155004	0.034077896	5.873455429	1.76E-06
LILRB2	0.124537048	0.021205159	5.872959909	1.76E-06
LAIR1	0.141055517	0.024018637	5.872752767	1.76E-06
RERG	-0.148933418	0.025360297	-5.872700079	1.76E-06
MRPS25	0.037198544	0.006335669	5.871289042	1.77E-06
CLIC4	-0.035966455	0.006127117	-5.870045212	1.78E-06
NAIP|GUSBP14	0.085174276	0.01451138	5.869481331	1.78E-06
CD68	0.125448831	0.021373634	5.869326354	1.78E-06
NLGN1	-0.249565158	0.04252047	-5.869294386	1.78E-06
ARHGAP4	0.106342013	0.01811921	5.869020263	1.78E-06
SLAMF6	0.201493161	0.034331883	5.868980843	1.78E-06
PTPN11	-0.051110855	0.008709883	-5.86814476	1.79E-06
CALCOCO1	-0.075064303	0.012794424	-5.866954341	1.79E-06
FKBP7	-0.074593373	0.012714809	-5.866653257	1.79E-06
PRELID2	-0.073672566	0.012558382	-5.866406038	1.80E-06
PRSS35	-0.126909689	0.021635762	-5.865736986	1.80E-06
CCSAP	0.056981357	0.00971448	5.865610532	1.80E-06
LAT2	0.075477767	0.012869153	5.865014454	1.80E-06
LCP2	0.136855678	0.02333676	5.864382117	1.81E-06
ADAP1	0.077622339	0.01323797	5.863613229	1.81E-06
RYR3	-0.139123371	0.023734362	-5.861685667	1.82E-06
STX4	0.048631027	0.008297212	5.861128479	1.82E-06
HAND2	-0.153196952	0.02613849	-5.860971693	1.82E-06
PLEKHA2	0.050608463	0.008634886	5.860930375	1.82E-06
HCLS1	0.116645557	0.019903947	5.860423464	1.83E-06
IFI44	0.176087638	0.030052072	5.859417479	1.83E-06
SLC16A5	0.060782764	0.010373687	5.859321434	1.83E-06
B4GALT1	0.047213451	0.008060886	5.857104147	1.84E-06
EPB41L4A-AS1	-0.05312227	0.009074093	-5.854278739	1.86E-06
DRAM1	0.104767817	0.017897722	5.853695741	1.86E-06
LACTB	0.071664779	0.012245965	5.852113868	1.87E-06
ARRB1	0.130551787	0.022308951	5.851991294	1.87E-06
ARSB	0.053304909	0.009109637	5.851485331	1.87E-06
SLC20A2	-0.091883708	0.015703131	-5.851298483	1.87E-06
TRPC1	-0.139829183	0.023898597	-5.85093697	1.88E-06
ZNF385D	-0.144281591	0.02465958	-5.850934605	1.88E-06
ZNF441	-0.085702956	0.014649346	-5.850292268	1.88E-06
TNFSF8	0.133997318	0.022911392	5.8485017	1.89E-06
REEP4	0.099994287	0.017101233	5.847197578	1.90E-06
CNN3	-0.048786981	0.008344628	-5.846513339	1.90E-06
GZMB	0.151316688	0.025883874	5.845983124	1.90E-06
CCNK	0.032142543	0.005498356	5.845845884	1.90E-06
SLC24A3	-0.110549707	0.018911372	-5.845673602	1.90E-06
RNF180	-0.127104665	0.021743544	-5.845627862	1.91E-06
TBC1D4	0.044476503	0.007610885	5.843801594	1.92E-06
LFNG	0.093212063	0.015955183	5.842117897	1.92E-06
PLEKHM2	0.046818647	0.008014839	5.841495553	1.93E-06
IL2RG	0.169421301	0.02900552	5.841001982	1.93E-06
EHD4	0.042451824	0.007268107	5.840836249	1.93E-06
SLC43A3	0.092075749	0.015764765	5.840603966	1.93E-06
MED24	0.028804895	0.004932678	5.839605311	1.94E-06
TYROBP	0.118368825	0.020270631	5.839424898	1.94E-06
PARVG	0.127158524	0.021777865	5.838888432	1.94E-06
FYN	0.073143024	0.012527868	5.838425461	1.94E-06
CIITA	0.074536571	0.012768933	5.837337295	1.95E-06
ICA1	0.103401167	0.017714162	5.837203323	1.95E-06
PCDH11Y|PCDH11X	-0.333572165	0.057156309	-5.83613901	1.96E-06
IDH1	0.071530038	0.012257717	5.835510707	1.96E-06
PLS3	-0.080908866	0.013865725	-5.835170375	1.96E-06
NIBAN1	-0.073897811	0.012665154	-5.834734369	1.97E-06
S1PR3|C9orf47	-0.079504792	0.013627067	-5.834329078	1.97E-06
HLF	-0.165805775	0.028421123	-5.833892496	1.97E-06
KCNMB1	-0.092839308	0.015913926	-5.8338405	1.97E-06
METAP1	-0.068429645	0.011729985	-5.833736551	1.97E-06
PARP15	0.195251824	0.033472688	5.833168307	1.97E-06
KPNA2	0.081400342	0.013957473	5.83202592	1.98E-06
PABPC1	0.024648118	0.004226397	5.83194567	1.98E-06
CRIM1	-0.07756983	0.01330151	-5.83165595	1.98E-06
LOC646903	-0.128396247	0.022018057	-5.831406781	1.98E-06
RHOB	-0.041839334	0.007175233	-5.831076926	1.99E-06
MCAM	-0.126846888	0.021754272	-5.830895685	1.99E-06
GJA1	-0.104267939	0.017883098	-5.830530024	1.99E-06
DAG1	-0.066924587	0.011480825	-5.829248855	2.00E-06
RUBCNL	0.141056063	0.024199344	5.828921011	2.00E-06
OGFRL1	0.060947868	0.010456824	5.828525473	2.00E-06
GSAP	0.104788727	0.017979416	5.828260721	2.00E-06
KCNS3	-0.092357865	0.015847181	-5.828031177	2.00E-06
CNIH3	0.160589413	0.027555267	5.827902606	2.00E-06
NCKAP1	-0.086678411	0.014873494	-5.82770999	2.01E-06
SLCO2B1	0.129494993	0.022225192	5.826495899	2.01E-06
IL10RA	0.157068667	0.026958986	5.826208142	2.01E-06
IFIH1	0.077240707	0.013260633	5.824813086	2.02E-06
C6orf62	0.055997827	0.009614847	5.824099729	2.03E-06
MRGPRF	-0.115085573	0.019763843	-5.823036242	2.03E-06
CEP55	0.115008383	0.019752083	5.822595157	2.03E-06
TGFB1I1	-0.070594346	0.01212633	-5.821575323	2.04E-06
NPR1	-0.214117617	0.036786143	-5.820605234	2.05E-06
BTK	0.175007554	0.030071464	5.819721819	2.05E-06
SLC25A14	-0.068554462	0.011781661	-5.818743591	2.06E-06
RCSD1	0.063904258	0.010982588	5.818688582	2.06E-06
MAP3K11	0.068815768	0.011826777	5.818640663	2.06E-06
CD37	0.114768314	0.019726482	5.817981745	2.06E-06
TGFB3	-0.091367733	0.015705655	-5.817505268	2.06E-06
PLAU	0.109909244	0.018894391	5.817030231	2.07E-06
RAB33B	-0.060932309	0.010476685	-5.815991324	2.07E-06
CKLF|CMTM1|CKLF-CMTM1	0.066336854	0.011406425	5.815744757	2.07E-06
CDCP1	0.125627322	0.021604321	5.814916536	2.08E-06
NUDT2	0.030196843	0.005193102	5.814799057	2.08E-06
ARHGAP10	-0.062539872	0.010755956	-5.814440818	2.08E-06
KCNAB2	0.139071514	0.023921817	5.813584805	2.09E-06
UNC13D	0.065151153	0.011214543	5.809523606	2.11E-06
ST6GALNAC2	0.082356033	0.014176673	5.809263969	2.11E-06
NPL	0.185875911	0.03200587	5.807556852	2.12E-06
CD84	0.18221285	0.031375558	5.807477549	2.12E-06
PDCD1LG2	0.119967507	0.020658135	5.807276853	2.13E-06
HABP4	-0.078362989	0.013494507	-5.807028637	2.13E-06
ARHGAP18	0.104648717	0.018022011	5.806716983	2.13E-06
FAM120A	0.030234457	0.005207006	5.806495228	2.13E-06
MORC4	-0.062840825	0.010822756	-5.806360735	2.13E-06
DOCK2	0.147437576	0.025392842	5.806265265	2.13E-06
LDOC1	-0.15467759	0.026641661	-5.805853766	2.13E-06
TFPI2	-0.200619792	0.03455806	-5.805296735	2.14E-06
C11orf96	-0.077091139	0.013283571	-5.803495239	2.15E-06
NTN4	-0.067691684	0.011664621	-5.803162013	2.15E-06
SPOPL	-0.053489668	0.009217343	-5.803154984	2.15E-06
TPH1	-0.340126093	0.05861554	-5.802660709	2.15E-06
IFNAR2	0.077529542	0.013362704	5.801935198	2.16E-06
PJA2	-0.038367738	0.006615331	-5.79982169	2.17E-06
ARMCX1	-0.067603217	0.011656132	-5.799798643	2.17E-06
IKZF1	0.168135447	0.028991437	5.799486475	2.17E-06
PRPF4	0.027651052	0.0047684	5.798810892	2.18E-06
FXYD1	-0.114042894	0.019667668	-5.798495865	2.18E-06
EMP2	-0.070248618	0.012116247	-5.79788573	2.18E-06
STARD7	0.040170896	0.006928558	5.797872276	2.18E-06
CXorf38	0.059682776	0.010297628	5.795779205	2.20E-06
AKAP5	-0.168862667	0.029136807	-5.795510295	2.20E-06
CTSH	0.132861637	0.022925863	5.795273149	2.20E-06
IRF5	0.100937421	0.017417981	5.795012606	2.20E-06
IDH2	0.055497035	0.009578041	5.794194802	2.21E-06
TBXAS1	0.139410483	0.024062637	5.793649485	2.21E-06
RGCC	0.123865791	0.021383113	5.792692253	2.22E-06
PEBP1	-0.032295645	0.005576288	-5.791602917	2.22E-06
NAALADL2	-0.130522849	0.022537711	-5.791309099	2.22E-06
OCA2	-0.114404243	0.019761264	-5.789318156	2.24E-06
TTBK2	-0.052915255	0.009140419	-5.789149709	2.24E-06
PIEZO1	0.060774167	0.010499867	5.788089265	2.25E-06
PLBD2	0.064508514	0.011146962	5.787093896	2.25E-06
TATDN2	0.026184425	0.004525076	5.786516418	2.26E-06
TENT2	0.045189105	0.007809445	5.786468153	2.26E-06
GCOM1|POLR2M	-0.065812525	0.011373994	-5.786228077	2.26E-06
SOAT1	0.089603566	0.015490214	5.784527499	2.27E-06
GAA	0.080486008	0.01392064	5.781775095	2.29E-06
TNFRSF10A	0.080696268	0.013966202	5.777967964	2.31E-06
ZDHHC15	-0.101689327	0.017601551	-5.777293509	2.32E-06
MAOA	-0.076617909	0.013267094	-5.775033114	2.33E-06
RASGRP4	0.07400011	0.012815709	5.774172362	2.34E-06
ACSL5	0.158872483	0.027514863	5.774060413	2.34E-06
C1QC	0.123127607	0.021324851	5.77390247	2.34E-06
UNC13C	-0.293919902	0.050905581	-5.773824711	2.34E-06
STEAP3	0.055362525	0.009588625	5.773771275	2.34E-06
CCRL2	0.164911354	0.02856297	5.773606731	2.34E-06
REL	0.078972249	0.013678321	5.773533829	2.34E-06
GRK2	0.062985372	0.010909334	5.773530304	2.34E-06
RIPOR2	0.129315015	0.022399522	5.773114858	2.34E-06
HDGFL3	-0.058291446	0.010098041	-5.772549699	2.35E-06
NCF1C|NCF1B|NCF1	0.089161396	0.015445893	5.772498555	2.35E-06
SORBS1	-0.136226138	0.023601042	-5.772039167	2.35E-06
NAGA	0.075841009	0.013140101	5.771721978	2.35E-06
ADAMTS1	-0.096276779	0.01668316	-5.770895873	2.36E-06
KCTD12	0.042768609	0.007411274	5.770750013	2.36E-06
MBNL3	0.113165313	0.019610974	5.770509553	2.36E-06
PCK2	0.077347976	0.01340489	5.77013142	2.36E-06
BIN2	0.18460276	0.031995103	5.769719229	2.37E-06
NRXN3	-0.148853304	0.025800076	-5.769490985	2.37E-06
S100A11	0.047917886	0.008306913	5.768434782	2.37E-06
RNF103|RNF103-CHMP3	-0.049735995	0.008627109	-5.765082741	2.40E-06
ATP6V0D2	0.323727496	0.056153816	5.765013333	2.40E-06
HEXIM1	-0.077166853	0.013386721	-5.764432712	2.40E-06
PCDH11X|PCDH11Y	-0.305851992	0.053064649	-5.763761674	2.41E-06
NCKAP1L	0.152432272	0.026455753	5.761781561	2.42E-06
RPS6KA6	-0.301829374	0.052384853	-5.761768114	2.42E-06
STBD1|FAM47E-STBD1	-0.080188863	0.013918109	-5.761476927	2.42E-06
UBA2	-0.059155258	0.010267479	-5.761420059	2.42E-06
IRAG2	0.14808337	0.025708742	5.760039547	2.43E-06
LYPLA2|LYPLA2P2	0.050922567	0.008841001	5.7598189	2.43E-06
ZC2HC1A	-0.069109066	0.011998574	-5.759773421	2.43E-06
INPP4A	0.038300987	0.006650073	5.759483511	2.44E-06
C17orf75	-0.070561263	0.012255105	-5.75770369	2.45E-06
NSMF	-0.092111211	0.016002462	-5.756064845	2.46E-06
GALNS	0.07125673	0.012379623	5.755969229	2.46E-06
MTMR10	0.040095031	0.0069711	5.751607716	2.49E-06
P2RX7	0.139111723	0.024186927	5.751525267	2.49E-06
C2	0.181634312	0.031580766	5.751421991	2.49E-06
PAK3	-0.185627624	0.032290003	-5.748764444	2.51E-06
TCEAL2	-0.183022584	0.031837593	-5.748631297	2.51E-06
PLIN2	0.188960847	0.032881043	5.746802108	2.53E-06
IL13RA2	-0.188715792	0.032840611	-5.746415438	2.53E-06
NDUFAF2	-0.048247063	0.008396679	-5.7459694	2.53E-06
DNAJC18	-0.094662902	0.01647577	-5.745582808	2.54E-06
NDRG3	-0.066717526	0.011612143	-5.745496333	2.54E-06
CDKN1A	0.052085724	0.009065667	5.745382449	2.54E-06
CD82	0.07808878	0.013592005	5.745199634	2.54E-06
SUSD1	0.090879788	0.015820331	5.744493599	2.54E-06
METTL25	-0.062618535	0.010904579	-5.742407368	2.56E-06
SMPD2	0.050806789	0.008851013	5.740223159	2.57E-06
LANCL1	-0.077542127	0.013509728	-5.739725128	2.58E-06
MAP2	-0.173367474	0.030209838	-5.738775275	2.58E-06
ZNF672	0.034117934	0.005946246	5.737726936	2.59E-06
PSMB10	0.070690967	0.012320571	5.73763704	2.59E-06
PGBD5	0.116749611	0.020348787	5.73742361	2.60E-06
HLA-E	0.046007099	0.008018844	5.737373317	2.60E-06
RRAD	-0.114585355	0.019976231	-5.736084821	2.60E-06
ELMO1	0.122276429	0.021327147	5.733370192	2.63E-06
LGR4	-0.08443711	0.014727385	-5.733340456	2.63E-06
PDE4D	-0.089813849	0.015666663	-5.732800104	2.63E-06
AGPAT3	0.048518898	0.008463698	5.73258875	2.63E-06
ERMP1	0.055348795	0.00965704	5.731445207	2.64E-06
CPT2	0.055750534	0.009727887	5.731001199	2.64E-06
APOBEC3D	0.057590583	0.010049627	5.730619247	2.65E-06
RPN2	0.03184047	0.005557124	5.729667374	2.65E-06
WAS	0.087075464	0.015197938	5.729426321	2.66E-06
FGL2	-0.065873966	0.011498199	-5.729068238	2.66E-06
HLA-G|HLA-H	0.042937191	0.007496279	5.727800593	2.67E-06
CCNB2	0.126195695	0.022035993	5.726798711	2.68E-06
ADGRG6	0.09919502	0.017324817	5.72560289	2.68E-06
CLEC1A	0.132232129	0.02309918	5.724537701	2.69E-06
AP2S1	0.059227925	0.010346759	5.724297281	2.69E-06
TLL1	0.16328274	0.028528348	5.72352604	2.70E-06
TRPM2	0.076881613	0.013432684	5.723473739	2.70E-06
ZMIZ1	0.059232044	0.010349717	5.723059239	2.70E-06
VAMP4	-0.062055091	0.010843506	-5.722788432	2.71E-06
FMNL3	0.053009568	0.009263422	5.722460465	2.71E-06
SLC2A9	0.097433699	0.017027947	5.721987486	2.71E-06
MIR223HG|MIR223	0.138746537	0.024250116	5.721479223	2.72E-06
ASXL2	0.03332781	0.005826267	5.72026818	2.73E-06
PMEPA1	-0.102685922	0.017953127	-5.719667704	2.73E-06
DKK3	-0.069958044	0.012233342	-5.718636953	2.74E-06
SNX5	0.042277264	0.007393517	5.718153246	2.74E-06
DES	-0.104028737	0.018195317	-5.717335784	2.75E-06
SAMSN1	0.172227657	0.030135481	5.71511227	2.77E-06
EXT1	-0.086020119	0.01505341	-5.714327663	2.77E-06
GPR63	-0.177316121	0.031030897	-5.714179698	2.77E-06
PRKD1	-0.105762805	0.018510338	-5.713715474	2.78E-06
ACSF2	0.069234309	0.012117474	5.713592435	2.78E-06
TTLL7	-0.164315047	0.02876118	-5.713084298	2.78E-06
GEM	-0.108131445	0.018927455	-5.712941652	2.78E-06
PNP	0.11707656	0.020496448	5.712041358	2.79E-06
M6PR	0.058959687	0.010323778	5.711056947	2.80E-06
CD93	0.078450488	0.013738979	5.710066705	2.81E-06
CRYBG1	0.128699576	0.022542979	5.709075908	2.81E-06
RSAD2	0.124584648	0.02182919	5.70725029	2.83E-06
RNF135	0.065268409	0.011437262	5.706646114	2.83E-06
ARHGAP22	0.063374201	0.011106949	5.705815422	2.84E-06
DDX11|LOC642846|DDX12P	0.049220172	0.008626554	5.705658833	2.84E-06
RBFOX2	-0.079128655	0.013872754	-5.703889308	2.86E-06
OSTF1	0.075486872	0.013238626	5.702016918	2.87E-06
GRAMD2B	-0.077347485	0.013565251	-5.70188361	2.87E-06
TRERF1	0.088855204	0.01558576	5.701050391	2.88E-06
SNORD116-26|SNORD116-25	-0.156967763	0.027534114	-5.700846789	2.88E-06
MATN2	-0.092515639	0.016229535	-5.700449052	2.88E-06
OXCT1	-0.11490764	0.020158583	-5.700184287	2.89E-06
FOXN3	-0.050448324	0.008850627	-5.699971932	2.89E-06
SNORD116-5|SNORD116-3|SNHG14|SNORD116-6|SNORD116-8|SNORD116-7|SNORD116-9|SNORD116-2|SNORD116-4|SNORD116-1	-0.117870649	0.020684745	-5.698433756	2.90E-06
FAM72A|FAM72D|FAM72B|FAM72C	0.113861317	0.019981469	5.698345676	2.90E-06
ACE	0.067615013	0.011866319	5.698061261	2.90E-06
HSPB6	-0.116399741	0.02042964	-5.697591291	2.91E-06
KBTBD8	0.093410225	0.016395098	5.697448353	2.91E-06
MMP8	0.383970864	0.067401182	5.696797211	2.91E-06
IRF2	0.028558238	0.005013748	5.695986309	2.92E-06
NEDD4	-0.109757636	0.019270579	-5.695606497	2.92E-06
SASH3	0.099646768	0.017496107	5.69536785	2.93E-06
KLHL6	0.145391002	0.025529439	5.695033278	2.93E-06
NLRP3	0.145956612	0.02563247	5.694207793	2.94E-06
TMEM123	0.033087748	0.005811266	5.693724904	2.94E-06
ROCK2	-0.069929001	0.012282851	-5.693222047	2.94E-06
MS4A6E	0.282553635	0.049652968	5.690568937	2.97E-06
ATP8B1	-0.077870079	0.01368566	-5.689903295	2.97E-06
SEMA6B	0.075660315	0.013297745	5.689709991	2.97E-06
AGTR1	-0.117809776	0.02071108	-5.688248884	2.99E-06
ZNF217	0.069701474	0.012256824	5.68674861	3.00E-06
AOC3	-0.098930054	0.017397799	-5.686354506	3.00E-06
NRK	-0.226896541	0.039902978	-5.68620567	3.00E-06
ACSL1	0.068762434	0.012097638	5.683955203	3.02E-06
SH3BP1	0.066169499	0.011647007	5.681244722	3.05E-06
H1-5	0.134339917	0.02364819	5.680769557	3.05E-06
TECR	0.039302737	0.006918647	5.680697217	3.05E-06
MIB1	-0.084812179	0.014930328	-5.680530159	3.05E-06
APLF	-0.075461774	0.013285024	-5.680213712	3.06E-06
CAD	0.033740892	0.005940533	5.679775605	3.06E-06
SLC8A1	0.053770261	0.009471785	5.676887928	3.09E-06
GCLC	0.065050987	0.011466817	5.672976717	3.12E-06
TNFRSF9	0.14657052	0.02584258	5.671667467	3.13E-06
SMAP2	0.101559112	0.017906492	5.671636289	3.13E-06
BTF3	-0.020914955	0.003687738	-5.671486122	3.13E-06
SLC38A6	0.105083589	0.018528967	5.671313914	3.14E-06
MYO3A	-0.179829836	0.031712125	-5.670696507	3.14E-06
ASPN	-0.117214371	0.020672739	-5.669997119	3.15E-06
FRMD7	-0.147243413	0.025990123	-5.665360435	3.19E-06
UGP2	-0.043758129	0.007724562	-5.664803877	3.19E-06
MSRB3	-0.098119037	0.017321549	-5.664564641	3.20E-06
THBD	0.042976707	0.007587744	5.663963589	3.20E-06
NR1H3	0.150310561	0.026539057	5.663749129	3.20E-06
TMEM120A	-0.040110252	0.007082547	-5.663252797	3.21E-06
DEF6	0.06796865	0.012004309	5.662021042	3.22E-06
GRK6	0.055122031	0.00973736	5.660880195	3.23E-06
HK2	0.152091747	0.026869093	5.660471882	3.23E-06
ETAA1	-0.082035598	0.014492891	-5.660402509	3.23E-06
ITGB2	0.14507561	0.025630708	5.66022638	3.24E-06
ESYT2	-0.04749472	0.008391624	-5.659776603	3.24E-06
ITGB1BP2	-0.127854997	0.022592877	-5.659084429	3.25E-06
ADAMDEC1	0.257068648	0.045427062	5.658931807	3.25E-06
AKTIP	-0.08553142	0.015114791	-5.65878963	3.25E-06
IPMK	0.088425424	0.015626488	5.658688274	3.25E-06
SLFN5	0.054110281	0.00956333	5.658100367	3.26E-06
DOK2	0.122019533	0.021569718	5.656983148	3.27E-06
MRC1	0.131884973	0.023319852	5.655480791	3.28E-06
ICAM1	0.133483206	0.023603772	5.655164151	3.28E-06
TRPC4AP	0.026070542	0.004610316	5.654828084	3.29E-06
NCF1B|NCF1C|NCF1	0.087177237	0.015425999	5.65131882	3.32E-06
NEU3	0.051919416	0.009187622	5.651017648	3.32E-06
PPARG	0.151243017	0.026767137	5.650324811	3.33E-06
HAND2-AS1	-0.352174456	0.062330561	-5.650108888	3.33E-06
TMEM219	0.036468114	0.006455108	5.649497044	3.34E-06
ITPR3	0.081457361	0.014420091	5.648879711	3.34E-06
SEPTIN9	0.053988993	0.009558198	5.648448609	3.35E-06
RASSF4	0.123892345	0.021936734	5.647711525	3.35E-06
BARD1	-0.113951985	0.020180451	-5.646651962	3.36E-06
RAB34	-0.04146746	0.007344429	-5.646111152	3.37E-06
ATP6V1H	0.044420315	0.007867684	5.64592035	3.37E-06
STON2	0.108090498	0.019147412	5.645175331	3.38E-06
PLA2G15	0.097881736	0.017344752	5.64330571	3.40E-06
TMEM237	-0.109549679	0.019414738	-5.642603912	3.40E-06
PJA1	-0.044127339	0.007821397	-5.641874328	3.41E-06
CDH23	0.114044027	0.020217615	5.640825006	3.42E-06
HCK	0.132143283	0.023429519	5.640034013	3.43E-06
TCEAL7	-0.105354933	0.018680092	-5.639958015	3.43E-06
ZFYVE9	-0.135909331	0.024100093	-5.639369563	3.44E-06
EPM2A	-0.087305338	0.015482838	-5.638845959	3.44E-06
DOCK8	0.15221733	0.026997295	5.638243715	3.45E-06
MAP1B	-0.09208035	0.016332876	-5.637730311	3.45E-06
PGRMC1	-0.052634157	0.009336106	-5.637699461	3.45E-06
KCNMA1	-0.092506784	0.016408827	-5.637623095	3.45E-06
TYMP|SCO2	0.082900327	0.014705487	5.637373977	3.45E-06
VSIG4	0.128292935	0.022762413	5.636174603	3.47E-06
AUTS2	-0.076793769	0.013626738	-5.635521236	3.47E-06
PLA2G7	0.20790665	0.036893023	5.635392106	3.47E-06
USP47	-0.078328299	0.013899668	-5.635264133	3.48E-06
TPST2	0.069674638	0.012366132	5.634311425	3.49E-06
SPTLC2	0.051899455	0.009214901	5.632122657	3.51E-06
ARMH4	-0.149571651	0.026561188	-5.631210959	3.52E-06
ILK	-0.053847024	0.009562985	-5.630775595	3.52E-06
SLC16A10	0.149546166	0.026560532	5.630390558	3.52E-06
RAB8B	0.045515109	0.008084798	5.629715322	3.53E-06
MVP	0.053805862	0.009559267	5.628659861	3.54E-06
LPCAT1	0.048453142	0.008608926	5.628244963	3.55E-06
TRIM14	0.096417762	0.017133942	5.62729589	3.56E-06
PRR13	0.048405597	0.00860233	5.62703303	3.56E-06
CXADR|CXADRP2|CXADRP3	0.125187014	0.022249921	5.626402618	3.56E-06
EPHB4	0.08181695	0.014542249	5.626155161	3.57E-06
GARS1	0.037553889	0.006674888	5.626145314	3.57E-06
GNG5	0.044810583	0.007967281	5.624325588	3.59E-06
HSP90AB2P	-0.045189195	0.008034645	-5.624293001	3.59E-06
TET3	0.097514913	0.017338514	5.624179367	3.59E-06
PPP2R3A	-0.129912743	0.023104279	-5.622886666	3.60E-06
PYGM	-0.131004137	0.023298624	-5.622827118	3.60E-06
KIFC3	0.04478907	0.007966738	5.622008345	3.61E-06
GULP1	-0.167926255	0.029876167	-5.62074295	3.62E-06
UBN1	0.029094153	0.005176363	5.620578542	3.62E-06
PDE2A	0.070901522	0.012614941	5.620440125	3.63E-06
ATP6V1B2	0.061806809	0.01099686	5.620405065	3.63E-06
GMPS	-0.027313087	0.004859895	-5.620098644	3.63E-06
PAWR	-0.089786535	0.01598316	-5.617571104	3.66E-06
UCP2	0.13581868	0.024184077	5.616037248	3.67E-06
TAFA2	-0.217192404	0.03867479	-5.615865146	3.67E-06
FPR2	0.208698576	0.037170968	5.614558559	3.69E-06
GSS	0.047094749	0.008389743	5.613372201	3.70E-06
CD4	0.149523888	0.026639432	5.612878165	3.71E-06
HAVCR2	0.169196503	0.030144835	5.612785897	3.71E-06
CTNNAL1	-0.108347355	0.019315944	-5.609218796	3.74E-06
C5AR1	0.146444955	0.026108477	5.60909596	3.75E-06
KCNE3	0.095265415	0.016991015	5.606811171	3.77E-06
RAB39A	0.122632505	0.021876057	5.60578653	3.78E-06
MMP9	0.29067654	0.051858315	5.605206069	3.79E-06
SH3D19	-0.093430776	0.016671398	-5.604255769	3.80E-06
SLC4A8	0.110548821	0.019725955	5.604231754	3.80E-06
GPI	0.049241799	0.008786764	5.604087984	3.80E-06
NDFIP1	-0.028323105	0.005054437	-5.603612173	3.81E-06
CAV1	-0.084044361	0.014999768	-5.603043912	3.81E-06
GVINP1	0.124983386	0.022308109	5.602599002	3.82E-06
POLA2	0.046332347	0.008269824	5.602579519	3.82E-06
NOD1	0.047981032	0.008565524	5.601645701	3.83E-06
SNORD116-9|SNHG14|SNORD116-4|SNORD116-8|SNORD116-1|SNORD116-5|SNORD116-6|SNORD116-3|SNORD116-7|SNORD116-2	-0.083114283	0.014839879	-5.600738721	3.84E-06
TNFRSF10B	0.040931853	0.007308501	5.600581379	3.84E-06
ABI3	0.068697807	0.012266446	5.600465527	3.84E-06
PLB1	0.039840464	0.007114676	5.599758333	3.85E-06
SERPINB6	0.027237204	0.00486427	5.599443448	3.85E-06
RCOR1	0.032548685	0.005813204	5.599095583	3.85E-06
LINC00312|LMCD1	-0.186924162	0.033385914	-5.598893047	3.86E-06
NOSTRIN	0.177872372	0.031776249	5.597651588	3.87E-06
SNORD116-5|SNORD116-9|SNORD116-2|SNHG14|SNORD116-6|SNORD116-7|SNORD116-4|SNORD116-8|SNORD116-1|SNORD116-3	-0.075542956	0.013499438	-5.596007547	3.89E-06
SNORD116-7|SNORD116-9|SNORD116-8|SNORD116-1|SNORD116-3|SNORD116-4|SNORD116-6|SNORD116-2|SNHG14|SNORD116-5	-0.075542956	0.013499438	-5.596007547	3.89E-06
GPRIN3	0.154833987	0.027669782	5.59577909	3.89E-06
SELENOW	-0.042264437	0.007553729	-5.595175331	3.90E-06
IL10	0.11490363	0.020539111	5.594381999	3.91E-06
PLN	-0.147184913	0.026309511	-5.594361388	3.91E-06
APOL6	0.094725502	0.016936634	5.592935599	3.92E-06
ASMTL	-0.035068156	0.006270381	-5.592667505	3.93E-06
VWF	0.159629145	0.028544257	5.592338488	3.93E-06
BVES	-0.144140898	0.02578157	-5.590850192	3.95E-06
SALL2	-0.098031508	0.017538477	-5.589510972	3.96E-06
NCF1B|NCF1|NCF1C	0.083247458	0.014896244	5.588486506	3.97E-06
DAPP1	0.195801971	0.03503758	5.588341702	3.98E-06
RNF141	-0.065471899	0.011716086	-5.588205499	3.98E-06
IRAG1	-0.105229248	0.018831256	-5.588010169	3.98E-06
ZNF639	-0.068175618	0.012201544	-5.587458165	3.99E-06
CYRIB	0.111308873	0.01992129	5.587433102	3.99E-06
GNGT2	0.100306198	0.017957086	5.585884091	4.00E-06
SLC12A8	0.097378592	0.017446582	5.581528254	4.05E-06
BCL2L11	0.102929458	0.018441612	5.581369958	4.06E-06
SND1	0.020943336	0.003752535	5.581117172	4.06E-06
SYNM	-0.119069611	0.021336887	-5.580458469	4.07E-06
FLI1	0.113849967	0.020403776	5.579847875	4.07E-06
MRAP2	-0.185014715	0.033161909	-5.579133398	4.08E-06
PCOLCE2	-0.075316056	0.013500962	-5.57856976	4.09E-06
KDM2B	0.049851653	0.008941702	5.575186103	4.13E-06
RELL1	0.035673512	0.006401905	5.572327173	4.16E-06
USP53	-0.058552755	0.010508315	-5.572040249	4.17E-06
PRELID1	0.024783554	0.004448281	5.571490335	4.17E-06
TIAM2	-0.093981601	0.016871014	-5.570595822	4.18E-06
SPG21	0.039226087	0.00704174	5.570510549	4.18E-06
NOP2	0.038513931	0.006914233	5.570238915	4.19E-06
GALNT18	-0.096529213	0.01732994	-5.570083605	4.19E-06
ACSS3	-0.118229234	0.021225979	-5.570025055	4.19E-06
SOST	-0.079526849	0.014280816	-5.568788643	4.20E-06
MMD	0.119667712	0.021491497	5.568142272	4.21E-06
SH3TC1	0.075017255	0.01347341	5.567800099	4.22E-06
SLC9A9	0.092454898	0.016608885	5.56659254	4.23E-06
SCUBE3	-0.157813101	0.028351208	-5.566362457	4.23E-06
NCAPG	0.164323748	0.029524019	5.565764922	4.24E-06
SQOR	0.057727918	0.010375285	5.563983551	4.26E-06
ACER3	0.097187054	0.01747079	5.562831135	4.28E-06
DENND2D	0.127513907	0.022922781	5.562759141	4.28E-06
TBX18	-0.11584203	0.020829437	-5.561457658	4.29E-06
LILRB5	0.105518199	0.018973648	5.561302645	4.30E-06
GYG1	-0.045743429	0.008225313	-5.561299652	4.30E-06
PALM2AKAP2	-0.073338809	0.013190877	-5.559812964	4.31E-06
FEZ1	-0.095050855	0.017096862	-5.559549779	4.32E-06
CA2	0.168028527	0.030224532	5.55934249	4.32E-06
FAM13B	-0.059694455	0.010738628	-5.558853216	4.33E-06
ITGAE	0.105805326	0.01903582	5.558222626	4.33E-06
SYNPO2	-0.123654382	0.022248903	-5.557774286	4.34E-06
NHSL1	0.095915795	0.01725866	5.557545774	4.34E-06
MRFAP1	-0.023661749	0.004259454	-5.555112475	4.37E-06
ASB2	-0.119747617	0.02155973	-5.554226248	4.38E-06
RNF19B	0.040055628	0.007213942	5.552529554	4.40E-06
COBLL1	-0.100242865	0.018057808	-5.55121995	4.42E-06
TOMM7	-0.039719469	0.007155891	-5.55059764	4.43E-06
IL12RB1	0.071962983	0.012969101	5.548802608	4.45E-06
CTPS1	-0.097148083	0.017508989	-5.548469086	4.46E-06
RALGDS	0.06289212	0.011335074	5.548452433	4.46E-06
SPON1	-0.150191966	0.027071491	-5.547975388	4.46E-06
BLM	0.13286623	0.023951136	5.54738741	4.47E-06
SDSL	0.052280135	0.009424356	5.547343187	4.47E-06
PIM2	0.167717536	0.030239086	5.546382455	4.48E-06
PLD2	0.047503664	0.008566252	5.545443258	4.50E-06
TREM2	0.136627175	0.024638233	5.545331619	4.50E-06
CTSC	0.114470543	0.02065079	5.543155569	4.52E-06
HSPA2	-0.107985011	0.019482741	-5.54259856	4.53E-06
SAT1	0.095387599	0.017211093	5.542216351	4.54E-06
CASP8	0.084917858	0.015323831	5.541555545	4.55E-06
ANXA3	-0.158061498	0.028524956	-5.541165328	4.55E-06
SELE	0.274080046	0.049472075	5.540096024	4.56E-06
HEPH	-0.086914012	0.015688186	-5.540092972	4.56E-06
FYB1	0.149016434	0.026900727	5.539494723	4.57E-06
IFI44L	0.155370819	0.02805143	5.538784304	4.58E-06
MIOS	0.040589756	0.007328509	5.538610434	4.58E-06
CACNB2	-0.123931663	0.022382862	-5.536899715	4.61E-06
NINJ2-AS1	0.058757351	0.010613428	5.536133275	4.62E-06
ZNF286A|ZNF286B	-0.078199239	0.014126188	-5.53576377	4.62E-06
CSF2RA	0.12580186	0.022725347	5.535750777	4.62E-06
ADCY5	-0.174068867	0.031448654	-5.535018119	4.63E-06
TMEM14A	-0.075952432	0.013722977	-5.534690765	4.64E-06
C1QTNF7	-0.194691035	0.035180612	-5.534043385	4.64E-06
SLAMF8	0.153207847	0.02768663	5.533640231	4.65E-06
SAMHD1	0.084069332	0.015193067	5.533400786	4.65E-06
PALLD	-0.081902765	0.01480382	-5.532542802	4.66E-06
CASP2	0.037495335	0.006778728	5.531323009	4.68E-06
LILRB1	0.138052222	0.024959857	5.530970121	4.69E-06
CNOT1	0.023792171	0.00430164	5.53095298	4.69E-06
TLE4	0.0568124	0.010272482	5.530542757	4.69E-06
BMP2K	0.097525099	0.017634106	5.530481675	4.69E-06
KANK1	-0.141615307	0.025610031	-5.529681241	4.70E-06
GIMAP6	0.130480065	0.023597364	5.529433838	4.71E-06
TCEAL6|TCEAL3	-0.062587936	0.011322206	-5.527892318	4.73E-06
DCUN1D4	-0.082229068	0.014878692	-5.526632675	4.74E-06
LILRA6|LILRB3	0.143506911	0.02596976	5.525923597	4.75E-06
PCDH12	0.106519853	0.019277719	5.525542413	4.76E-06
ZNF362	-0.070152324	0.01269904	-5.524222625	4.78E-06
TNS3	0.036028086	0.006522752	5.52344879	4.79E-06
FAM20B	-0.050706263	0.009180691	-5.523142316	4.79E-06
CDK5RAP3	0.04396268	0.007960034	5.522925822	4.79E-06
NPNT	-0.164638806	0.029810594	-5.522828689	4.80E-06
SHC4	-0.179874931	0.03257295	-5.522217994	4.80E-06
PTGS1	0.110926252	0.020087685	5.522102394	4.81E-06
KCTD10	-0.068845555	0.012468112	-5.521730545	4.81E-06
SCARA3	-0.130840398	0.023699431	-5.520824524	4.82E-06
ANO5	-0.188202409	0.034095701	-5.519828055	4.84E-06
TDRKH	0.048950762	0.008869958	5.518714103	4.85E-06
ATXN2L	0.035493256	0.006433089	5.51729598	4.87E-06
SERAC1	-0.083673986	0.015165899	-5.517245527	4.87E-06
WNK3	-0.163572767	0.029651696	-5.516472465	4.88E-06
RNF11	-0.054151381	0.009820295	-5.514231354	4.92E-06
MTRF1L	-0.036743266	0.006663664	-5.513973094	4.92E-06
DERA	0.05405812	0.009805191	5.513214385	4.93E-06
MID2	-0.076534307	0.013882044	-5.513187172	4.93E-06
R3HDM4	0.029233155	0.005303318	5.512239264	4.94E-06
UBE2L6	0.040517032	0.007353678	5.509763888	4.98E-06
GALC	0.088705811	0.016102857	5.508700032	4.99E-06
PSAP	0.042720003	0.00775698	5.507298148	5.01E-06
ADCY3	0.078798711	0.014310291	5.506436669	5.03E-06
ARHGEF1	0.042836532	0.007779438	5.506378984	5.03E-06
CAV2	-0.08895658	0.016157112	-5.505722979	5.04E-06
ACTC1	-0.179591558	0.032624096	-5.504874573	5.05E-06
SLC39A8	0.121949173	0.022153249	5.504798673	5.05E-06
ITM2C	-0.090425443	0.016428091	-5.50431847	5.06E-06
DMTN	-0.102620381	0.018644284	-5.504120369	5.06E-06
SBDS	-0.054039221	0.009818234	-5.503965226	5.06E-06
TMEM164	0.041620287	0.007562461	5.503537248	5.07E-06
RIMS3	-0.053416029	0.009706945	-5.502867155	5.08E-06
C12orf29	-0.07657912	0.013917698	-5.502283556	5.09E-06
GCNT4	-0.143057893	0.026008258	-5.5004797	5.11E-06
LINC01123|LINC01106	-0.139390542	0.025343409	-5.500070785	5.12E-06
NPC2|MIR4709	0.080721528	0.014684406	5.497091964	5.16E-06
LILRB4	0.161374491	0.02935698	5.496971705	5.16E-06
BACH1	0.040551319	0.0073771	5.496918444	5.17E-06
ARHGAP45	0.085430113	0.015541889	5.496765204	5.17E-06
MERTK	0.055579738	0.010112003	5.496412574	5.17E-06
CAP2	-0.14092466	0.025641075	-5.496051057	5.18E-06
SUSD5	-0.152568518	0.027762496	-5.495489953	5.19E-06
BUB1	0.151604312	0.027590707	5.494759969	5.20E-06
TARBP1	0.051668861	0.009405045	5.493738927	5.21E-06
EID1	-0.04233655	0.007706472	-5.493635899	5.21E-06
DNAAF11	0.081337295	0.014806023	5.493527594	5.22E-06
TFEC	0.198583091	0.03614929	5.493416005	5.22E-06
ALDH1L1	-0.075484296	0.013741426	-5.493192148	5.22E-06
ATRNL1	-0.265123229	0.048263986	-5.493189613	5.22E-06
AUP1	0.037579075	0.006841219	5.493037834	5.22E-06
EMILIN2	0.116505088	0.021210473	5.492809534	5.23E-06
THRB	-0.18429687	0.033564887	-5.490763916	5.26E-06
TSPAN4	0.065062288	0.01185403	5.488621959	5.29E-06
HSPA4L	-0.162907106	0.029681986	-5.488416699	5.29E-06
AEBP2	-0.072369944	0.013187801	-5.487643149	5.30E-06
SULT1C2	0.250871739	0.045716192	5.487590397	5.31E-06
RFTN2	-0.096885429	0.017656215	-5.487327152	5.31E-06
KIAA0319	0.094939714	0.017301675	5.487313442	5.31E-06
ACADL	-0.251299559	0.045796483	-5.487311285	5.31E-06
MED30	-0.046000005	0.008383135	-5.487208051	5.31E-06
ABCB1	0.124934932	0.02277087	5.486612209	5.32E-06
MIR4751|ATF5	0.103430216	0.018852558	5.486269586	5.33E-06
FCRLA	0.139353604	0.025402354	5.485853896	5.33E-06
CCDC190	-0.170073083	0.031003095	-5.485680864	5.33E-06
STON1|GTF2A1L|STON1-GTF2A1L	-0.117227956	0.021378673	-5.483406517	5.37E-06
PRDM1	0.200616213	0.036587635	5.483169761	5.37E-06
PCSK6	0.133610952	0.024375362	5.48139353	5.40E-06
JAK2	-0.071866769	0.013111117	-5.481361314	5.40E-06
STYXL2	-0.139503778	0.025451748	-5.481107975	5.41E-06
SEPTIN10	-0.058619551	0.010695048	-5.480999348	5.41E-06
MTA3	-0.066071922	0.012055178	-5.480791699	5.41E-06
GPAM	-0.075474358	0.013773217	-5.479791708	5.43E-06
RHOG	0.054307605	0.00991196	5.478997811	5.44E-06
AMER1	-0.088121081	0.016087611	-5.477574154	5.46E-06
CCNB1IP1	-0.088706658	0.01619915	-5.47600707	5.48E-06
G6PC3	0.044803398	0.00818265	5.475414457	5.49E-06
FAM8A1	-0.032843472	0.005998905	-5.474911142	5.50E-06
CLN6	0.094176564	0.017201506	5.47490234	5.50E-06
ARID5B	-0.048624024	0.008881743	-5.474603903	5.51E-06
TCEA3	-0.108527656	0.019825374	-5.474179408	5.51E-06
PLEKHH2	-0.176776113	0.032294412	-5.473891613	5.52E-06
IFT46	-0.053752246	0.00982025	-5.473612722	5.52E-06
AKAP12	-0.075262697	0.013750361	-5.473506878	5.52E-06
ALKBH2	-0.025638441	0.004684373	-5.473185503	5.53E-06
COX18	0.033975955	0.006209191	5.471881272	5.55E-06
IVNS1ABP	0.065879447	0.012040385	5.471540051	5.56E-06
SUN1	-0.071227691	0.013020612	-5.470379871	5.57E-06
PLXNC1	0.128822554	0.023551107	5.469915091	5.58E-06
BLOC1S2	0.05732649	0.010481441	5.469332916	5.59E-06
OTUD7B	-0.10796145	0.019746901	-5.467260282	5.62E-06
ST14	0.183269795	0.033522159	5.467123915	5.63E-06
KHDRBS3	-0.063820753	0.011675299	-5.466305777	5.64E-06
FHL1	-0.104787847	0.019170832	-5.466004236	5.64E-06
SYT11	-0.060307295	0.011033688	-5.465742201	5.65E-06
TMOD1	-0.129760576	0.023749651	-5.463683543	5.68E-06
NALCN	-0.169112171	0.030952375	-5.463625006	5.68E-06
SLC2A3	0.11845905	0.021681957	5.463485228	5.69E-06
LDB3	-0.155256508	0.028417294	-5.463451445	5.69E-06
ETNK2	-0.115300172	0.021109954	-5.461886537	5.71E-06
PPP1CB	-0.051979636	0.009518292	-5.461025523	5.73E-06
ADM	0.108492113	0.019875242	5.45865614	5.76E-06
KCNJ5	0.112418815	0.020595869	5.458318485	5.77E-06
GIMAP1-GIMAP5|GIMAP5	0.144542158	0.026486395	5.457222702	5.79E-06
LRP6	-0.104878775	0.019218671	-5.457129372	5.79E-06
MYO7A	0.053928685	0.009882313	5.45709141	5.79E-06
ARAP2	0.175275808	0.032124276	5.456179217	5.81E-06
TMEM63B	0.047499853	0.008707145	5.455272854	5.82E-06
PELI1	0.049950392	0.009156376	5.455258144	5.82E-06
CDH2	-0.08535939	0.015649938	-5.454295875	5.84E-06
RNF144B	0.107138217	0.019645116	5.453682096	5.85E-06
FZD7	-0.086315251	0.015828397	-5.453189491	5.86E-06
CD151	-0.060562822	0.01110626	-5.45303463	5.86E-06
SEC23A	-0.037400369	0.006859057	-5.452698303	5.86E-06
B3GNT5	0.170492289	0.031269464	5.452357317	5.87E-06
RNF125	0.133745959	0.02453024	5.452289033	5.87E-06
BABAM2	0.022764241	0.004175772	5.451504918	5.88E-06
TGFA	0.084711606	0.015539335	5.451430542	5.88E-06
GLA	0.118224575	0.021687164	5.451361727	5.89E-06
DGKZ	0.052590641	0.009647931	5.45097603	5.89E-06
MEIS1	-0.159640628	0.029287127	-5.450880476	5.89E-06
SESTD1	-0.071908152	0.013192321	-5.450758151	5.90E-06
PRKAA2	-0.155495215	0.028534286	-5.449416769	5.92E-06
FRK	-0.188827965	0.034652252	-5.449226312	5.92E-06
AIMP1	-0.04753868	0.008725265	-5.44839368	5.94E-06
UROS	0.030359723	0.005572801	5.447839623	5.95E-06
SPIN4	-0.076362142	0.014017963	-5.447449345	5.95E-06
COPZ2	-0.044302471	0.008134126	-5.446494517	5.97E-06
RPN1	0.035791644	0.006573015	5.4452397	5.99E-06
TLR6	0.154529244	0.02838232	5.444560021	6.00E-06
DSE	0.060460319	0.011105337	5.44425784	6.01E-06
GPLD1	-0.205309507	0.037713705	-5.443896584	6.01E-06
MYLIP	-0.113128036	0.020781578	-5.443669244	6.02E-06
CYBA	0.099926617	0.018357917	5.443243764	6.02E-06
NRIP3	0.158625685	0.029146041	5.442443692	6.04E-06
PAQR5	0.141858567	0.026067514	5.44196769	6.05E-06
WIPI1	0.032168991	0.005912795	5.440572236	6.07E-06
CPED1	-0.116087073	0.021340684	-5.439707136	6.09E-06
ZFP36L1	0.033352185	0.006132188	5.438872068	6.10E-06
NFIA	-0.105857184	0.019465526	-5.438187574	6.11E-06
TTLL4	0.065661828	0.012076524	5.437146343	6.13E-06
MCTP1	0.184025085	0.033853103	5.435988615	6.15E-06
C1QB	0.114573058	0.021076866	5.435962716	6.15E-06
APMAP	0.06330315	0.011647579	5.434875999	6.17E-06
PARVA	-0.053520403	0.009848717	-5.434251397	6.18E-06
CHIC1	-0.06354015	0.011692865	-5.43409601	6.18E-06
TM4SF18	0.225585608	0.041514889	5.433848226	6.19E-06
CYB5R4	0.073112907	0.013455158	5.433820211	6.19E-06
ZNF483	-0.143588042	0.026425608	-5.433670289	6.19E-06
PPP1R9B	0.037643667	0.006928941	5.432817044	6.21E-06
C3orf62|USP4	0.069827783	0.012853434	5.432616727	6.21E-06
RNF130	0.056305813	0.010365317	5.432135967	6.22E-06
EPHX1	0.061569994	0.011335493	5.431611394	6.23E-06
CLEC10A	0.120969668	0.022271628	5.431559229	6.23E-06
KPNA5	-0.091701429	0.016885466	-5.430790594	6.24E-06
TFDP1	0.025847957	0.004759586	5.430715972	6.25E-06
MYL9	-0.072453334	0.013341592	-5.430636349	6.25E-06
TWF2	0.058980852	0.010861136	5.43044956	6.25E-06
IL2RB	0.097335776	0.017924985	5.430173404	6.25E-06
SMYD4	0.033351134	0.006142838	5.429271612	6.27E-06
MZB1	0.140710831	0.025921802	5.428281215	6.29E-06
TAF5L	-0.049868445	0.00918777	-5.427698662	6.30E-06
CDK5RAP2	-0.062978393	0.011605444	-5.426624894	6.32E-06
BCAP29|DUS4L-BCAP29	-0.061557472	0.011345202	-5.425859282	6.33E-06
PRKRA	-0.045685518	0.008420773	-5.425335554	6.34E-06
ZNF567	-0.07087683	0.013064192	-5.425274758	6.34E-06
ATAD5	0.086714364	0.01598435	5.424954049	6.35E-06
KIF21B	0.061194486	0.011281452	5.424344882	6.36E-06
SHROOM3	-0.166793379	0.030749343	-5.424290915	6.36E-06
MICAL1	0.051822785	0.009553987	5.424205137	6.36E-06
PABPC4	0.035199456	0.006490095	5.423565273	6.37E-06
SLFN11	0.058801551	0.010842338	5.423327487	6.38E-06
ZNF204P	-0.212724919	0.039226299	-5.423017772	6.38E-06
ERBB2	-0.099765144	0.018400524	-5.421864345	6.41E-06
CDC73	-0.031638735	0.005835527	-5.421744021	6.41E-06
DEPTOR	0.142598914	0.026302016	5.421596341	6.41E-06
MX1	0.076819651	0.014172303	5.420407114	6.43E-06
CYYR1	0.146268989	0.026987667	5.419845731	6.44E-06
CHKB|CPT1B|CHKB-CPT1B	0.051387999	0.009482047	5.419504811	6.45E-06
GMFG	0.143806243	0.026539019	5.418672207	6.46E-06
RTL3	-0.173083941	0.03195645	-5.41624437	6.51E-06
CALHM5	-0.111787818	0.020650563	-5.413306004	6.56E-06
LRCH2	-0.177667686	0.032826182	-5.412377452	6.58E-06
CDC42SE2	0.049032531	0.009060011	5.411972342	6.59E-06
LBR	0.059052902	0.010911977	5.411750803	6.59E-06
SVIL	-0.111094581	0.02052998	-5.411334016	6.60E-06
ARMCX2	-0.064182546	0.01186137	-5.411056895	6.61E-06
ZMYND11	-0.047002537	0.008688588	-5.409686309	6.63E-06
UNC93B1	0.054110965	0.010003917	5.408977864	6.65E-06
PLBD1	0.136770605	0.025286367	5.408867357	6.65E-06
CD14	0.117060865	0.021647408	5.407615889	6.67E-06
HCP5	0.12762396	0.023601902	5.407359089	6.68E-06
CCN3	-0.098820741	0.018275912	-5.407157735	6.68E-06
ETV5	0.064420011	0.011913897	5.407131609	6.68E-06
GPD2	0.06701154	0.012394633	5.40649649	6.69E-06
SIGLEC7	0.105782276	0.019566375	5.406329676	6.70E-06
ADSS1	-0.095660694	0.017695788	-5.405845495	6.71E-06
CD48	0.170768507	0.031591462	5.405527245	6.71E-06
CAMK2G	-0.096923173	0.017930659	-5.405444025	6.71E-06
STX11	0.089223358	0.016512488	5.403386829	6.75E-06
SCARB1	0.111146438	0.020570546	5.403183574	6.76E-06
PTPN3	-0.137763524	0.025500215	-5.402445544	6.77E-06
ELL	0.027898392	0.005164644	5.401803934	6.78E-06
ASAH1	0.044092113	0.008163822	5.400915387	6.80E-06
GNG2	0.1259627	0.023326247	5.400041393	6.82E-06
PART1	-0.169454376	0.031392646	-5.397900427	6.86E-06
TOM1L1	-0.114483418	0.021209118	-5.397839746	6.86E-06
DPYSL3	-0.050519678	0.009359907	-5.397454995	6.87E-06
TMSB10	0.06446275	0.011945005	5.396628324	6.89E-06
SLK	-0.042715442	0.007917304	-5.395200619	6.91E-06
ADIRF|AGAP11	-0.055439341	0.010276134	-5.394961158	6.92E-06
CCL8	0.195373682	0.036214845	5.394850687	6.92E-06
LCLAT1	-0.059795783	0.011084898	-5.394346722	6.93E-06
SLC29A3	0.098596271	0.018278833	5.394013431	6.94E-06
TMEM218	0.030719454	0.005695299	5.393826803	6.94E-06
PPIL4	-0.044970385	0.008337609	-5.393678829	6.94E-06
SELPLG	0.12892521	0.023905444	5.393131694	6.96E-06
PM20D2	-0.090918518	0.016862202	-5.391853318	6.98E-06
KCNAB1	-0.164014735	0.030419645	-5.391737359	6.98E-06
MYEF2	-0.160411924	0.029753276	-5.391403712	6.99E-06
FCMR	0.136547451	0.025327559	5.391259716	6.99E-06
PDE5A	-0.101459498	0.0188208	-5.390817519	7.00E-06
MYLK	-0.087911916	0.01631167	-5.389510398	7.03E-06
AMPH	-0.15297108	0.028386137	-5.388936126	7.04E-06
FGFR2	-0.14222688	0.026397068	-5.387980243	7.06E-06
MTURN	-0.104133747	0.019327564	-5.387836142	7.06E-06
SPN	0.105878982	0.019652071	5.387675567	7.07E-06
RSF1	-0.056723682	0.010529048	-5.38735139	7.07E-06
LTBR	0.042896411	0.007963616	5.386549384	7.09E-06
HS2ST1	0.054695882	0.010157201	5.38493663	7.12E-06
MMUT	-0.066186059	0.012291913	-5.384520773	7.13E-06
MECOM	-0.092914136	0.01725794	-5.383848618	7.14E-06
GPR137B	0.080996104	0.015047309	5.382763231	7.17E-06
PRAG1	0.058816337	0.010928028	5.382154591	7.18E-06
TP53INP1	0.055395068	0.010292655	5.381999964	7.18E-06
CA5BP1-CA5B|CA5B	-0.082421263	0.015315395	-5.38159551	7.19E-06
FADS2	-0.087333223	0.016232081	-5.380284952	7.22E-06
CTSB	0.075509633	0.014036903	5.379365562	7.24E-06
GINS3	0.066191323	0.01231339	5.375556559	7.32E-06
MIR4435-2HG|CYTOR	0.048210758	0.008969034	5.375245649	7.32E-06
HMCN1	-0.106062813	0.019732321	-5.375080473	7.33E-06
ZNF711	-0.199504623	0.037124141	-5.373986176	7.35E-06
IFNGR2	0.056281205	0.010475083	5.372864682	7.37E-06
ASRGL1	0.100715482	0.018746323	5.372546067	7.38E-06
B4GALT3	0.031235775	0.00581504	5.371549129	7.40E-06
DUSP19	-0.199467268	0.037134842	-5.371431695	7.40E-06
SV2A	-0.133948761	0.024938064	-5.371257382	7.41E-06
SFRP1	-0.192089065	0.03576437	-5.370961732	7.41E-06
RWDD2A	-0.072767347	0.013549212	-5.370596218	7.42E-06
TXNDC11	0.040328098	0.007509237	5.370465384	7.42E-06
SPOP	-0.052610159	0.009796582	-5.370256391	7.43E-06
IRF8	0.133744236	0.024905233	5.370125947	7.43E-06
SGCA	-0.09393414	0.017492523	-5.369959558	7.43E-06
FAM104A	0.014626282	0.002724396	5.368632195	7.46E-06
AIF1	0.110149363	0.020520527	5.367764881	7.48E-06
IGF1	0.129276337	0.024084273	5.367666122	7.48E-06
ATF6B	0.025849035	0.004817385	5.365781704	7.52E-06
HPCAL1	0.069591625	0.012970658	5.365311723	7.53E-06
SNCAIP	-0.111997014	0.020880297	-5.363765401	7.57E-06
ZNF827	-0.081399048	0.015179389	-5.36247192	7.59E-06
CYB5R2	-0.064654081	0.012061035	-5.360574942	7.64E-06
GIMAP8	0.131974184	0.024620679	5.360298376	7.64E-06
HPSE2	-0.200990952	0.037509021	-5.358469732	7.68E-06
MAGI2	-0.092179878	0.017203978	-5.358056095	7.69E-06
TGIF2-RAB5IF|RAB5IF	0.050443146	0.009415922	5.357218141	7.71E-06
BCKDHB	-0.066866096	0.012482376	-5.356840288	7.72E-06
CHMP4C	-0.115313535	0.021530379	-5.355852463	7.74E-06
PDIA6	0.022768015	0.004251459	5.355341688	7.75E-06
ATP6V0B	0.082441357	0.015395576	5.354873024	7.76E-06
NOL4L	0.05308623	0.009914606	5.354345714	7.77E-06
DUSP6	0.060919383	0.011380461	5.352980328	7.80E-06
CTSK	0.091430192	0.017081131	5.352701283	7.81E-06
PTPN21	-0.124924692	0.023342626	-5.351784089	7.83E-06
ST18	0.122852878	0.022956383	5.351578165	7.84E-06
KBTBD3	-0.124891619	0.023337846	-5.35146298	7.84E-06
SPARC	-0.027661815	0.005171149	-5.349258856	7.89E-06
ADCY9	-0.095590527	0.01787173	-5.34870017	7.90E-06
SLC25A23	-0.076820095	0.0143626	-5.34862046	7.90E-06
LGALSL	-0.079418192	0.014853222	-5.346866341	7.94E-06
SMAD9	-0.132248956	0.024741212	-5.34529011	7.98E-06
ZBP1	0.07611419	0.014240261	5.34499976	7.99E-06
PCP4	-0.092152298	0.017241204	-5.344887496	7.99E-06
SIGLEC9	0.136383322	0.025520259	5.344119747	8.01E-06
PCLAF	0.164527755	0.030790445	5.34346797	8.02E-06
CNKSR3	-0.100346275	0.018780589	-5.343084605	8.03E-06
NUP93	0.028640794	0.005360525	5.342908146	8.03E-06
ESD	-0.066668522	0.012478094	-5.342845022	8.03E-06
MTFR2	0.108072427	0.020228027	5.342707308	8.04E-06
TSPAN9	-0.055076999	0.010308889	-5.342670808	8.04E-06
DDAH1	-0.072869259	0.013641783	-5.34162284	8.06E-06
IL10RB	0.067575478	0.012650839	5.341580781	8.06E-06
SNX25	-0.086845775	0.016263365	-5.339963645	8.10E-06
RPL15	-0.035015784	0.006558998	-5.338587265	8.13E-06
CLEC4A	0.142118578	0.026630223	5.336740091	8.18E-06
NEO1	-0.126231081	0.023656996	-5.335887939	8.20E-06
SLC2A5	0.150896138	0.028283711	5.335089845	8.22E-06
TBL1X	-0.100057255	0.018758589	-5.333943547	8.24E-06
FGF14	-0.123997325	0.023247862	-5.333708689	8.25E-06
NUSAP1	0.107280395	0.020115935	5.333105066	8.26E-06
IFI27	0.123317548	0.023123175	5.333071544	8.26E-06
TSPAN12	-0.098657547	0.018499684	-5.332931577	8.27E-06
TMEM98	-0.047283867	0.008867077	-5.332520387	8.28E-06
CBX1	-0.042598404	0.007988816	-5.332254731	8.28E-06
HCFC2	-0.060505503	0.01134789	-5.331872723	8.29E-06
REEP3	-0.060575325	0.011363525	-5.330681064	8.32E-06
HSPA6	0.080173765	0.015041586	5.330140287	8.33E-06
GIMAP1|GIMAP1-GIMAP5	0.109348594	0.020515545	5.33003603	8.34E-06
SMARCA1	-0.083716239	0.015713004	-5.327831546	8.39E-06
RAB3GAP1	-0.047770891	0.008966389	-5.327773599	8.39E-06
GRB14	-0.108721364	0.020411067	-5.326588897	8.42E-06
SLC7A7	0.135952558	0.02552473	5.326307424	8.43E-06
CDR2	-0.03772883	0.007083636	-5.32619538	8.43E-06
EPB41L3	0.133098639	0.024989813	5.326115948	8.43E-06
NFKBID	0.066866589	0.012555046	5.325873848	8.44E-06
AAK1	0.031794968	0.005969959	5.325826633	8.44E-06
EPC2	-0.041929861	0.00787294	-5.325819682	8.44E-06
PTAFR	0.085708592	0.01609351	5.325661826	8.44E-06
PKIG	-0.084152352	0.015803287	-5.324990566	8.46E-06
TOR1AIP1	-0.043291571	0.008131169	-5.324150849	8.48E-06
SMARCD3	-0.086639137	0.0162731	-5.324070753	8.48E-06
CYBB	0.102189736	0.01919535	5.323671367	8.49E-06
TTL	0.03805792	0.007150126	5.322692006	8.51E-06
ZDHHC5	0.022993673	0.004320622	5.321843038	8.53E-06
SIRPB2	0.110960202	0.020851324	5.32149426	8.54E-06
CARD16	0.129404087	0.024318016	5.321325847	8.55E-06
LCORL	0.06866507	0.012906563	5.32016704	8.57E-06
QKI	0.047211668	0.008874578	5.319877383	8.58E-06
DYNC1LI2	-0.03773892	0.007094558	-5.319418185	8.59E-06
ZNF704	-0.095355684	0.017928584	-5.318640104	8.61E-06
KCNN4	0.094987208	0.017861971	5.317845797	8.63E-06
CBX7	-0.068545192	0.012892701	-5.316589051	8.66E-06
TDP1	0.05959561	0.011209544	5.316506151	8.67E-06
OPTN	-0.039377924	0.007407422	-5.316009445	8.68E-06
FSTL3	-0.066422573	0.012494833	-5.316003201	8.68E-06
GAB1	-0.089948746	0.016923883	-5.314899878	8.71E-06
IL21R	0.08800047	0.016557404	5.314871225	8.71E-06
ALOX5	0.123407388	0.023221751	5.314301563	8.72E-06
HEY2	-0.157642694	0.029674104	-5.312466887	8.77E-06
SNN	0.042722765	0.008042333	5.312235527	8.77E-06
MYH11	-0.092734308	0.017462735	-5.310411512	8.82E-06
CBLB	0.037381019	0.007039519	5.31016691	8.82E-06
SLC16A4	-0.077631872	0.014619509	-5.310155866	8.82E-06
FAM126A	-0.064848096	0.012212404	-5.310018927	8.83E-06
ADGRG2	-0.092480612	0.017419987	-5.308879499	8.86E-06
HIVEP3	0.071743489	0.013518213	5.30717254	8.90E-06
TP53	0.027323966	0.005149714	5.305919026	8.93E-06
AVEN	-0.055934414	0.010542696	-5.305513463	8.94E-06
PPP1R12B	-0.095802056	0.018057723	-5.305323285	8.95E-06
PLCE1	-0.157943271	0.029771738	-5.305141088	8.95E-06
KCTD5	0.052806135	0.009955992	5.303955273	8.98E-06
RHOU	-0.04756577	0.008968519	-5.303637246	8.99E-06
PGM1	-0.043274418	0.00816248	-5.301625908	9.04E-06
GALNT15	-0.121154546	0.02286002	-5.29984416	9.09E-06
CRY2	-0.041802923	0.007887958	-5.299587417	9.10E-06
RRM2	0.077315739	0.014589779	5.29930824	9.10E-06
NCALD	-0.11392792	0.021501032	-5.298718683	9.12E-06
COQ7	-0.052529808	0.009913785	-5.298663369	9.12E-06
TTC39C	0.061048222	0.011521592	5.298592624	9.12E-06
RRAS	-0.044742542	0.008444698	-5.298299563	9.13E-06
SLC35D1	-0.067251794	0.012693922	-5.29795229	9.14E-06
PTK2	-0.069429049	0.013104981	-5.297912963	9.14E-06
TBC1D30	0.104454609	0.019717822	5.297471859	9.15E-06
ADA2	0.133202685	0.025145245	5.297330965	9.16E-06
PSME1	0.030813708	0.005817227	5.296975071	9.16E-06
PREPL	-0.070123695	0.013239429	-5.296580128	9.18E-06
LSP1|MIR7847	0.113411958	0.021413901	5.296183975	9.19E-06
SOD3	-0.055040848	0.01039286	-5.296024924	9.19E-06
PRKG1	-0.12499466	0.023602363	-5.295853634	9.19E-06
C2CD2L	0.029733945	0.005614967	5.295479463	9.20E-06
CARMIL1	-0.085207847	0.016092118	-5.29500522	9.22E-06
LMOD1	-0.138339845	0.026132297	-5.293826374	9.25E-06
FGF1	-0.116310034	0.021973626	-5.293165287	9.27E-06
SNX29P1|SNX29P2|SNX29	0.052483834	0.00991624	5.292715068	9.28E-06
GRAMD4	0.070044	0.013237218	5.291444101	9.31E-06
LOC107985911|LSP1P5|LSP1|LSP1P3|LSP1P4	0.117516188	0.022208909	5.291398613	9.31E-06
CD200R1	0.170720497	0.032269913	5.290392238	9.34E-06
CYB561A3	0.072481676	0.013701615	5.290009563	9.35E-06
POGLUT3	-0.06345273	0.011996564	-5.289241966	9.37E-06
RAB21	-0.03915445	0.007403009	-5.288991356	9.38E-06
SRGN	0.082453336	0.015590673	5.288632155	9.39E-06
AKR1A1	0.050388271	0.009527737	5.28858768	9.39E-06
MRPL33	-0.060005645	0.011346621	-5.288415435	9.39E-06
PTEN	-0.024052674	0.004548829	-5.287663182	9.41E-06
POLR3K	0.027272373	0.005157746	5.287653599	9.41E-06
NHLRC3	0.039846458	0.007535977	5.287497153	9.42E-06
TMEM179B	0.038058424	0.007197993	5.287366092	9.42E-06
IFRD1	-0.058751104	0.011115132	-5.285686815	9.47E-06
SLC41A3	-0.053039704	0.010036024	-5.284932233	9.49E-06
ISCA1	-0.033644118	0.00636817	-5.283168925	9.53E-06
ADAMTSL3	-0.149223669	0.028246106	-5.282982044	9.54E-06
CD180	0.209541487	0.039664001	5.282913525	9.54E-06
ARHGAP9	0.078106012	0.014785475	5.282617595	9.55E-06
TMEM51	0.108548813	0.020550184	5.282133287	9.56E-06
RGS5	-0.087797471	0.016627462	-5.280268837	9.61E-06
BLVRB	0.078275441	0.014824718	5.280062746	9.62E-06
PPFIBP1	-0.069402725	0.013145153	-5.279719828	9.63E-06
RASSF2	0.100526502	0.01904113	5.279439977	9.64E-06
YEATS2	0.022469981	0.004257164	5.27815689	9.67E-06
IL18BP	0.067751317	0.012836253	5.278122438	9.67E-06
NKG7	0.0702177	0.013304271	5.277831403	9.68E-06
LGR6	-0.145550459	0.02758113	-5.277175291	9.70E-06
CD80	0.165956854	0.031450734	5.276724332	9.71E-06
PACSIN3	-0.072419782	0.013724714	-5.276596889	9.72E-06
KANSL1L	-0.098435309	0.018655932	-5.276354277	9.72E-06
RALGPS2	0.1995845	0.037826761	5.27627784	9.73E-06
BCL2A1	0.228740044	0.043367288	5.274483479	9.78E-06
PMM2	0.039436072	0.007477022	5.274301943	9.78E-06
PCYOX1	-0.06067819	0.011507021	-5.27314502	9.81E-06
GBP5	0.185505444	0.035189494	5.271614471	9.86E-06
SLC7A5	0.087263517	0.016554632	5.271244767	9.87E-06
COL4A5	-0.106040866	0.020117725	-5.27101676	9.87E-06
SANBR	0.055591613	0.010549431	5.269631674	9.91E-06
ITGA6	0.114086928	0.02165067	5.269440927	9.92E-06
GALNT2	-0.056658495	0.01075465	-5.268279016	9.95E-06
SLC25A3	-0.016337408	0.003101411	-5.267733668	9.97E-06
EIF4A2	-0.039976654	0.007589073	-5.267659358	9.97E-06
HLA-J	0.040185101	0.007629558	5.267028626	9.99E-06
IMMP2L	-0.091545934	0.01738202	-5.266702802	1.00E-05
ACTA2	-0.040153568	0.007629652	-5.262831152	1.01E-05
HRC	-0.072904294	0.013854503	-5.26213705	1.01E-05
TAGLN	-0.053111548	0.010093638	-5.261883591	1.01E-05
MYO18B	-0.114230272	0.02170987	-5.261674675	1.01E-05
CD83	0.11630029	0.022106631	5.260877983	1.02E-05
MALT1	0.049957238	0.009498104	5.259706291	1.02E-05
MFSD1	0.071617255	0.013616612	5.259550093	1.02E-05
UBE2H	-0.053888249	0.010245842	-5.259523756	1.02E-05
ZBTB41	-0.058697809	0.011163177	-5.258163546	1.02E-05
PTBP3	0.055878369	0.01062803	5.257641008	1.03E-05
BRMS1L	-0.10028718	0.019075576	-5.257360446	1.03E-05
CAMLG	-0.051478743	0.009793041	-5.256665519	1.03E-05
SLC37A2	0.140006056	0.026638934	5.255692985	1.03E-05
TOP3A	0.026324528	0.005008818	5.255636894	1.03E-05
PEPD	0.043070778	0.00819561	5.255347295	1.03E-05
CPE	-0.082122468	0.01562651	-5.255329955	1.03E-05
SIK1|LOC102724428	0.092224545	0.017551666	5.254461005	1.04E-05
ST6GAL2	-0.154269894	0.029361364	-5.254180012	1.04E-05
MYOC	-0.150723229	0.028688063	-5.253865672	1.04E-05
CIT	0.078573331	0.014955848	5.25368603	1.04E-05
LGALS3	0.064751495	0.012325148	5.253607782	1.04E-05
SYDE2	-0.18002029	0.034266388	-5.253553076	1.04E-05
PTPN22	0.187917644	0.035777065	5.252461217	1.04E-05
SIRT2	0.027917688	0.005315321	5.252305033	1.04E-05
HORMAD1	0.185922527	0.035399767	5.252083422	1.04E-05
CASS4	0.09407106	0.017913185	5.25149833	1.04E-05
TGFB2	-0.103625275	0.019732557	-5.251487381	1.04E-05
CD36	0.299282616	0.056994579	5.251071619	1.05E-05
PYCARD	0.080046408	0.015244299	5.25090777	1.05E-05
SIRT7	0.04216532	0.008030487	5.250655269	1.05E-05
UGGT1	0.019349922	0.003685494	5.250291816	1.05E-05
SYNE1	-0.066612389	0.012688599	-5.249782801	1.05E-05
CLSTN3	0.053652921	0.010220397	5.249592893	1.05E-05
TCEAL5	-0.103638803	0.019745334	-5.248774259	1.05E-05
KCTD16	-0.109328832	0.020830419	-5.248518248	1.05E-05
TAF7	-0.049212828	0.00937686	-5.248327298	1.05E-05
CDH13	-0.074578469	0.014216255	-5.245999495	1.06E-05
NEDD9	-0.07477533	0.014253975	-5.245928092	1.06E-05
NFKBIE	0.077177064	0.014714321	5.245030752	1.06E-05
FBXO42	-0.055191254	0.010522842	-5.244900049	1.06E-05
TMEM140	0.071941519	0.013717905	5.244351743	1.07E-05
ITGA7	-0.121756285	0.023220147	-5.243562128	1.07E-05
PIK3CG	0.131271355	0.025038627	5.24275375	1.07E-05
TOM1	0.034649433	0.006609182	5.242620836	1.07E-05
FAM180A	-0.116121136	0.022150818	-5.242295492	1.07E-05
ZDHHC7	0.044138848	0.008420777	5.241659635	1.07E-05
ICAM2	0.078627687	0.01500336	5.24067197	1.08E-05
IL12RB2	0.16160132	0.030838341	5.240272752	1.08E-05
CDIN1	-0.081512755	0.015557192	-5.239554651	1.08E-05
TMEM91	0.051660058	0.009860415	5.239136427	1.08E-05
ALDH3B1	0.042611971	0.008135159	5.238001043	1.09E-05
SNTA1	-0.048516236	0.009263301	-5.237467319	1.09E-05
SLC31A1	0.070085555	0.013385863	5.235788985	1.09E-05
ADH5	-0.073610921	0.014060141	-5.235432754	1.09E-05
CFAP36	-0.04954571	0.009465435	-5.234382575	1.10E-05
BCL7A	-0.05503231	0.010514069	-5.234158996	1.10E-05
ADGRA3	-0.125476579	0.023979983	-5.232554971	1.10E-05
CLCN5	0.060581078	0.011578759	5.232087463	1.10E-05
TMBIM6	0.032569278	0.006225184	5.23185812	1.10E-05
PARP1	0.035434517	0.006774746	5.230382875	1.11E-05
GIMAP2	0.156053106	0.029838006	5.230011313	1.11E-05
TCEAL4	-0.066743019	0.012762416	-5.229653898	1.11E-05
PLOD3	0.055432891	0.010600295	5.229372631	1.11E-05
SMOC2	-0.085200558	0.016296783	-5.228059915	1.12E-05
VANGL1	-0.047217341	0.009033254	-5.227057999	1.12E-05
ADAM15	0.054843016	0.010492854	5.226701278	1.12E-05
NFIX	-0.086051581	0.016464405	-5.226522268	1.12E-05
DAPK1	0.09063122	0.017342753	5.225884297	1.12E-05
EPB41L5	-0.08388519	0.016054947	-5.224881202	1.13E-05
TACC3	0.105207639	0.020137046	5.22458162	1.13E-05
HNMT	0.054284909	0.010390502	5.2244743	1.13E-05
MAD2L2	0.042651381	0.00816461	5.223933906	1.13E-05
WASL	-0.051606772	0.009880886	-5.222889089	1.13E-05
CD1C	0.147935078	0.028332863	5.221324676	1.14E-05
DCTN2	-0.022935291	0.004393258	-5.220565813	1.14E-05
OR9A2	0.193401252	0.037055138	5.219282961	1.15E-05
DPYD	0.053655272	0.010281061	5.218846093	1.15E-05
DIXDC1	-0.082861344	0.015878201	-5.218560114	1.15E-05
TIGAR	0.099244653	0.019020865	5.217672838	1.15E-05
CEMIP	0.142110309	0.027241257	5.216731011	1.15E-05
APBB1	-0.058552719	0.011224281	-5.216611924	1.15E-05
GATA6	-0.038442428	0.007369335	-5.216539633	1.15E-05
NSUN7	-0.142797655	0.027376454	-5.216075614	1.16E-05
SNORD116-13	-0.213631723	0.040963254	-5.215203883	1.16E-05
MANBAL	-0.042828413	0.008212556	-5.214992132	1.16E-05
LIMCH1	-0.109645499	0.021026104	-5.214732018	1.16E-05
TENT4B	-0.054018297	0.010359526	-5.214359919	1.16E-05
S100A9	0.148651374	0.028508275	5.214323678	1.16E-05
DAAM1	-0.059613627	0.011439635	-5.211147851	1.17E-05
RSU1	-0.03934325	0.007551129	-5.210247619	1.18E-05
ROR1	-0.111821828	0.021468203	-5.208718634	1.18E-05
MELK	0.127916502	0.024561268	5.208057705	1.18E-05
SMAGP	0.050200176	0.009639335	5.207846349	1.18E-05
MFGE8	-0.051670441	0.009923893	-5.206670388	1.19E-05
RASGRP3	0.176447015	0.033888775	5.20665073	1.19E-05
TNFSF10	0.142995238	0.027474333	5.204684648	1.19E-05
DHX58	0.045792255	0.008799166	5.204158834	1.20E-05
PBX1	-0.096734421	0.018588568	-5.203973848	1.20E-05
ULK3	0.04130996	0.007938418	5.203802759	1.20E-05
STK17A	-0.040750326	0.007831482	-5.203398976	1.20E-05
SLC12A4	-0.056534604	0.010865423	-5.203166513	1.20E-05
MSRA	0.045835792	0.008810685	5.202296195	1.20E-05
CFAP97	-0.044022839	0.008462813	-5.201915353	1.20E-05
ACTN4	-0.05595802	0.010759294	-5.200900735	1.21E-05
ACAD10	0.047183538	0.009072559	5.200686571	1.21E-05
TMEM245	-0.04897718	0.009418829	-5.199922718	1.21E-05
PLPP1	-0.080136232	0.015414872	-5.198630979	1.22E-05
TMEM38A	-0.05421596	0.010429118	-5.198518036	1.22E-05
REP15	-0.156122175	0.030036038	-5.197828485	1.22E-05
LRRC17	-0.080666788	0.015521137	-5.197221486	1.22E-05
ZSCAN31	-0.082766677	0.015925358	-5.197162859	1.22E-05
CPXM2	-0.07324981	0.014096663	-5.196251874	1.22E-05
PRXL2B	0.058790157	0.011315229	5.195666389	1.23E-05
CLN3	0.04452417	0.008569668	5.195553418	1.23E-05
AGPAT4-IT1	0.066555361	0.012811314	5.195045547	1.23E-05
SLC25A5	0.035452734	0.006826117	5.19368976	1.23E-05
PRELP	-0.067900392	0.013075066	-5.193120381	1.23E-05
GPR161	-0.051885533	0.00999469	-5.191309786	1.24E-05
BCL2L1	0.025213985	0.004856989	5.19127906	1.24E-05
LIPA	0.104357686	0.020102603	5.191252305	1.24E-05
KIAA0513	0.060226897	0.01160212	5.191025334	1.24E-05
ELF2	-0.055677808	0.010727121	-5.190377704	1.24E-05
RBMS3	-0.099367479	0.019144567	-5.19037495	1.24E-05
IFIT3	0.119024865	0.022932469	5.190233412	1.24E-05
STRIP2	0.099219438	0.01912329	5.188408495	1.25E-05
KANK2	-0.085977834	0.016572689	-5.187923063	1.25E-05
LOC100130691	0.073776523	0.014224176	5.186699152	1.26E-05
SLC37A1	0.054570619	0.010521352	5.186654769	1.26E-05
APOB	-0.11924105	0.022999135	-5.184588371	1.27E-05
MYC	0.101998156	0.019675435	5.184035524	1.27E-05
CEP70	-0.095227732	0.018370106	-5.183842364	1.27E-05
EMCN	0.235324744	0.045397031	5.183703342	1.27E-05
FDXACB1	0.068129726	0.013143536	5.183515971	1.27E-05
LPP	-0.069075413	0.01333029	-5.181838663	1.28E-05
RAD51AP1	0.146794513	0.028338919	5.179961667	1.28E-05
STAC	-0.184573646	0.03563626	-5.17937762	1.28E-05
ANKRD46	-0.078097517	0.015079918	-5.178908419	1.29E-05
PIEZO2	0.076854831	0.014840003	5.178896074	1.29E-05
MYO1D	-0.059163243	0.011425391	-5.178224953	1.29E-05
PTEN|PTENP1	-0.031658261	0.006114635	-5.177457441	1.29E-05
PRCP	0.070372132	0.013592433	5.177301992	1.29E-05
MYH10	-0.098086067	0.018946431	-5.177020865	1.29E-05
TBCD	0.022203427	0.004288954	5.176886355	1.29E-05
SLC11A1	0.171679609	0.033167171	5.176190878	1.30E-05
CDH8	-0.138676956	0.026791669	-5.176122399	1.30E-05
PRDM16	-0.103208721	0.019940173	-5.17591894	1.30E-05
LAMTOR1	0.043147802	0.00833779	5.174968589	1.30E-05
JCHAIN	0.294990486	0.057006757	5.174658295	1.30E-05
ICAM3	0.097093778	0.018765095	5.174169238	1.30E-05
ROR2	0.094659325	0.018296308	5.173684429	1.31E-05
LTB4R2|LTB4R	0.066947407	0.01294102	5.173271414	1.31E-05
PDS5B	-0.057418053	0.011099189	-5.173175438	1.31E-05
RBM24	-0.118280206	0.02286525	-5.172924223	1.31E-05
CENPK	0.127624412	0.024672508	5.172737778	1.31E-05
TRAF3IP3	0.119829239	0.023166017	5.172630275	1.31E-05
EXOC6B	-0.048495605	0.009376509	-5.172032303	1.31E-05
ADAM8	0.125316476	0.024237776	5.170296011	1.32E-05
SPIC	0.253192663	0.04897213	5.170137868	1.32E-05
OASL	0.069155136	0.013380005	5.168543146	1.32E-05
AOAH	0.148115249	0.028663014	5.167469394	1.33E-05
MRO	0.130458018	0.025258224	5.164972018	1.34E-05
GRIA1	-0.196686419	0.038084962	-5.164411622	1.34E-05
KTN1	-0.040061818	0.007758031	-5.163915636	1.34E-05
UFSP2	-0.058144781	0.011260251	-5.163719991	1.34E-05
MAP3K7CL	-0.065687257	0.012720936	-5.163712752	1.34E-05
LAMP5	0.13164977	0.025495686	5.163609571	1.34E-05
CLIC1	0.038304675	0.007418233	5.163584777	1.34E-05
[truncated: 18,268 more rows]
