# Supplementary material for: Transcription Factor Regulation of Gene Expression Network by ZNF385D and HAND2 in Carotid Atherosclerosis
Source: Genes (Basel). 2024 Feb 7;15(2):213. doi: 10.3390/genes15020213 (PMC10888454; doi:10.3390/genes15020213)
Supplement: Supplementary file 1 [file genes-15-00213-s001.zip › Supplementary Table S2_ZNF385D target genes.CSV]

	logFC	CI.L	CI.R	t	P.Value	adj.P.Val	B
RNF213	0.084312573	0.065427266	0.10319788	9.069667055	1.22E-10	1.26E-06	14.27057938
FABP4	0.650037437	0.503420756	0.796654118	9.006955856	1.45E-10	1.26E-06	14.10314518
SIGLEC1	0.150344247	0.115712424	0.184976069	8.819308138	2.42E-10	1.26E-06	13.59903085
RGL1	0.103893452	0.079922094	0.127864811	8.804781509	2.51E-10	1.26E-06	13.55981207
NRP1	0.086229086	0.066159957	0.106298214	8.728674854	3.10E-10	1.26E-06	13.35389041
SLC7A8	0.11451579	0.087080388	0.141951192	8.479633771	6.16E-10	1.66E-06	12.67483397
TDO2	0.340957689	0.25883313	0.423082248	8.434328019	6.98E-10	1.66E-06	12.55045
NUMB	0.04891468	0.037119766	0.060709593	8.424953344	7.17E-10	1.66E-06	12.52468017
CDH19	-0.263689587	-0.327346948	-0.200032227	-8.415257354	7.36E-10	1.66E-06	12.49801548
TRIM25	0.072852258	0.055061005	0.090643511	8.318777919	9.64E-10	1.95E-06	12.23205015
HMOX1	0.244330943	0.184232159	0.304429727	8.259159102	1.14E-09	2.05E-06	12.06712186
XPO6	0.050568265	0.038096679	0.06303985	8.237196575	1.21E-09	2.05E-06	12.00625507
CMIP	0.156110864	0.117338434	0.194883294	8.179620586	1.42E-09	2.05E-06	11.84641001
ZFYVE26	0.071091147	0.053385832	0.088796462	8.157083504	1.52E-09	2.05E-06	11.78373199
RAB23	-0.151320398	-0.18901423	-0.113626566	-8.155493275	1.52E-09	2.05E-06	11.77930708
MKNK1	0.0744621	0.055845897	0.093078303	8.125820461	1.66E-09	2.05E-06	11.69668472
STAB1	0.152864346	0.114573214	0.191155478	8.110190333	1.73E-09	2.05E-06	11.65312094
PXYLP1	-0.127167146	-0.159207432	-0.09512686	-8.063091442	1.98E-09	2.05E-06	11.52167197
ASAP1	0.0797171	0.059603692	0.099830508	8.051723923	2.04E-09	2.05E-06	11.48990667
DCSTAMP	0.260476714	0.194666098	0.326287329	8.040739657	2.11E-09	2.05E-06	11.45919779
OAS3	0.155922099	0.116465283	0.195378915	8.028024468	2.18E-09	2.05E-06	11.42363194
THSD7A	0.163642259	0.122200847	0.205083671	8.022024234	2.22E-09	2.05E-06	11.40684198
IL17RA	0.085928617	0.064094091	0.107763142	7.994974949	2.40E-09	2.09E-06	11.33109959
IL6R	0.143942934	0.107317454	0.180568413	7.984175575	2.47E-09	2.09E-06	11.30083562
SH3BP2	0.113365712	0.084424871	0.142306554	7.957810851	2.66E-09	2.13E-06	11.22689439
TNFRSF11A	0.103432115	0.076955751	0.12990848	7.936336977	2.83E-09	2.13E-06	11.16661007
WDFY4	0.146739025	0.108633094	0.184844955	7.823049997	3.91E-09	2.64E-06	10.84769793
SLC25A19	0.11305651	0.083607903	0.142505116	7.799268438	4.18E-09	2.67E-06	10.78056564
LRRK1	0.068930745	0.050964805	0.086896686	7.794460455	4.24E-09	2.67E-06	10.7669856
RASL12	-0.137892329	-0.173872313	-0.101912345	-7.785781084	4.35E-09	2.67E-06	10.74246434
ABHD6	0.074340022	0.05491813	0.093761915	7.77596299	4.47E-09	2.67E-06	10.71471576
OAS1	0.157012372	0.115890843	0.198133902	7.756890556	4.72E-09	2.71E-06	10.66078119
TAPBP	0.067939833	0.050102735	0.085776931	7.737903722	4.99E-09	2.71E-06	10.60704855
NEK6	0.079926648	0.058841863	0.101011432	7.700970846	5.54E-09	2.71E-06	10.5024147
PIK3CD	0.083130152	0.061193065	0.105067239	7.69843894	5.58E-09	2.71E-06	10.49523612
DOP1B	0.111394509	0.081951366	0.140837651	7.686040522	5.78E-09	2.71E-06	10.46007339
DIP2B	0.057642061	0.042387376	0.072896746	7.676430097	5.95E-09	2.71E-06	10.43280606
TM4SF19|TM4SF19-DYNLT2B	0.273931861	0.201422115	0.346441606	7.674837963	5.97E-09	2.71E-06	10.42828778
PGD	0.144607124	0.106284538	0.182929709	7.665807924	6.13E-09	2.71E-06	10.40265643
TNFAIP2	0.117450988	0.086324688	0.148577288	7.665707259	6.13E-09	2.71E-06	10.40237065
IBSP	0.349830636	0.256880358	0.442780914	7.64592783	6.49E-09	2.71E-06	10.34619657
FKBP15	0.092214861	0.067677221	0.116752501	7.63468593	6.70E-09	2.71E-06	10.31425046
BAG2	-0.133132691	-0.168568339	-0.097697044	-7.632510095	6.75E-09	2.71E-06	10.30806581
TC2N	-0.135365459	-0.171501093	-0.099229826	-7.610185447	7.19E-09	2.71E-06	10.24458038
CATSPERB	-0.257105344	-0.325739336	-0.188471352	-7.610179354	7.19E-09	2.71E-06	10.24456305
FILIP1L	-0.126005707	-0.159657442	-0.092353972	-7.606866605	7.26E-09	2.71E-06	10.23513792
ZSWIM6	0.057333012	0.042001358	0.072664666	7.596941624	7.47E-09	2.71E-06	10.20689326
ADCY7	0.109929185	0.080524295	0.139334076	7.594802535	7.52E-09	2.71E-06	10.20080443
NEGR1	-0.208435007	-0.264189537	-0.152680477	-7.59475118	7.52E-09	2.71E-06	10.20065824
SLC12A7	0.095094011	0.069639538	0.120548485	7.58948132	7.64E-09	2.71E-06	10.18565571
CIDEB	0.083741289	0.061292093	0.106190484	7.578127409	7.89E-09	2.71E-06	10.15332273
DYSF	0.150175831	0.109889041	0.19046262	7.572868792	8.01E-09	2.71E-06	10.13834294
LGALS9B|LGALS9C	0.170336525	0.124607286	0.216065763	7.567228736	8.14E-09	2.71E-06	10.12227333
DNMT1	0.069659895	0.050953135	0.088366656	7.564971299	8.19E-09	2.71E-06	10.11584051
DDX60L	0.16103306	0.117772103	0.204294016	7.562092378	8.26E-09	2.71E-06	10.10763593
CASQ2	-0.288295763	-0.365761763	-0.210829763	-7.560494027	8.30E-09	2.71E-06	10.10308044
CNN1	-0.182617124	-0.231936656	-0.133297591	-7.522212464	9.27E-09	2.94E-06	9.993893459
TMEM106A	0.098476686	0.071849218	0.125104155	7.51322837	9.51E-09	2.94E-06	9.968246801
PTPN18	0.081919673	0.059757332	0.104082014	7.509233681	9.62E-09	2.94E-06	9.956840578
SLC6A6	0.116544625	0.084989859	0.14809939	7.503265913	9.79E-09	2.94E-06	9.939797447
PRKCD	0.085019091	0.061991475	0.108046708	7.500505171	9.87E-09	2.94E-06	9.931911901
SP140	0.167318029	0.121969991	0.212666068	7.495615247	1.00E-08	2.94E-06	9.917942805
ADRA1B	-0.119207441	-0.151612436	-0.086802446	-7.473335103	1.07E-08	3.07E-06	9.85426374
MOB3A	0.067033797	0.048804054	0.08526354	7.470270454	1.08E-08	3.07E-06	9.845500656
ATP11A	0.120337772	0.087502296	0.153173248	7.445291347	1.16E-08	3.21E-06	9.77403944
GAB3	0.088869462	0.064597435	0.113141489	7.438229095	1.18E-08	3.24E-06	9.75382397
SFMBT2	0.144082614	0.104593795	0.183571432	7.412428022	1.27E-08	3.33E-06	9.679926417
WDR91	0.058707538	0.042615186	0.07479989	7.411351189	1.28E-08	3.33E-06	9.676840772
RCC2	0.06660658	0.048278843	0.084934318	7.382973699	1.39E-08	3.33E-06	9.595483912
TAP2	0.081407859	0.059007315	0.103808404	7.38296496	1.39E-08	3.33E-06	9.595458846
TEP1	0.056160294	0.040692116	0.071628472	7.375869928	1.42E-08	3.33E-06	9.575105213
MADD	0.073980998	0.053604433	0.094357562	7.375853271	1.42E-08	3.33E-06	9.575057423
LAYN	-0.176048123	-0.224549186	-0.12754706	-7.374000986	1.42E-08	3.33E-06	9.569742921
CHKA	0.102819337	0.074482413	0.13115626	7.371318025	1.43E-08	3.33E-06	9.562044472
RNPEP	0.068222901	0.049419675	0.087026126	7.370905973	1.44E-08	3.33E-06	9.560862071
ARAP1	0.084077529	0.060903013	0.107252045	7.370421334	1.44E-08	3.33E-06	9.559471362
VAC14	0.117495589	0.085101016	0.149890161	7.368385875	1.45E-08	3.33E-06	9.553630191
CYBC1	0.072428475	0.052443898	0.092413052	7.362705427	1.47E-08	3.33E-06	9.537326808
WEE1	-0.110845545	-0.141430941	-0.08026015	-7.362531914	1.47E-08	3.33E-06	9.53682876
CNTN4	-0.360237048	-0.459677963	-0.260796133	-7.359466142	1.48E-08	3.33E-06	9.528028352
TRAPPC10	0.051338205	0.037160206	0.065516204	7.356119636	1.50E-08	3.33E-06	9.518421032
ZNF710	0.067354823	0.048720166	0.085989479	7.342946391	1.56E-08	3.33E-06	9.480591928
CAB39L	-0.17604843	-0.224798082	-0.127298777	-7.33641149	1.59E-08	3.33E-06	9.461819602
CHSY3	-0.135831452	-0.173445868	-0.098217035	-7.336164521	1.59E-08	3.33E-06	9.46111007
FMNL1	0.129878844	0.093895503	0.165862185	7.332633495	1.61E-08	3.33E-06	9.450964933
GPAT3	0.156469252	0.113107795	0.19983071	7.33074618	1.61E-08	3.33E-06	9.445541914
LIMK1	0.095987895	0.069368757	0.122607033	7.325639228	1.64E-08	3.33E-06	9.430865832
PDLIM3	-0.114015304	-0.145645977	-0.082384632	-7.322810141	1.65E-08	3.33E-06	9.422734667
IL31RA	-0.299278747	-0.382366164	-0.21619133	-7.317515768	1.68E-08	3.33E-06	9.407515858
GPR84	0.137719797	0.099483186	0.175956408	7.317117447	1.68E-08	3.33E-06	9.406370765
POLR1E	-0.088585645	-0.113183674	-0.063987616	-7.31620874	1.68E-08	3.33E-06	9.403758355
TSPAN33	0.108466128	0.078345008	0.138587248	7.315534612	1.69E-08	3.33E-06	9.401820277
DAB2	0.09036884	0.065264131	0.115473549	7.312848321	1.70E-08	3.33E-06	9.394096912
IL1RN	0.292687557	0.211374283	0.374000832	7.31249963	1.70E-08	3.33E-06	9.39309434
MGARP	-0.114939908	-0.146931721	-0.082948095	-7.298860093	1.77E-08	3.33E-06	9.353868059
C14orf132	-0.13904485	-0.177753748	-0.100335953	-7.297383208	1.78E-08	3.33E-06	9.349619571
TLCD4|TLCD4-RWDD3	-0.230587209	-0.294783232	-0.166391185	-7.29709726	1.78E-08	3.33E-06	9.348796975
ADAP2	0.135760216	0.097961996	0.173558437	7.296661689	1.78E-08	3.33E-06	9.347543937
GNPTAB	0.078092744	0.056344353	0.099841135	7.294685956	1.79E-08	3.33E-06	9.341859974
ARRDC4	0.08746907	0.063075747	0.111862392	7.284614908	1.85E-08	3.40E-06	9.312880885
TTYH3	0.141779869	0.102163507	0.181396231	7.270479094	1.92E-08	3.51E-06	9.272189229
DGLUCY	0.068583246	0.049409995	0.087756497	7.266835562	1.94E-08	3.52E-06	9.261697799
LGI1	-0.316935912	-0.405580114	-0.228291711	-7.263470362	1.96E-08	3.52E-06	9.252006695
STAT1	0.063766605	0.045925032	0.081608178	7.260778559	1.98E-08	3.52E-06	9.244254068
FZD5	0.073137463	0.05264902	0.093625906	7.251936418	2.03E-08	3.57E-06	9.218783109
PLCG2	0.069339976	0.049908243	0.088771709	7.249285416	2.05E-08	3.57E-06	9.211145107
OAS2	0.156444186	0.112555895	0.200332477	7.241587889	2.09E-08	3.61E-06	9.188963436
TYK2	0.060856393	0.043779652	0.077933134	7.239761534	2.10E-08	3.61E-06	9.183699678
LGALS9C|LGALS9|LGALS9B	0.161855943	0.116320006	0.207391881	7.221001177	2.22E-08	3.67E-06	9.129612194
RPS6KA1	0.137498845	0.098812949	0.176184741	7.220536045	2.22E-08	3.67E-06	9.128270767
PLEKHO2	0.114475599	0.082199902	0.146751297	7.205437212	2.32E-08	3.78E-06	9.084715262
MYO5A	0.111144038	0.079803194	0.142484883	7.204411798	2.33E-08	3.78E-06	9.081756493
PATL1	0.053589867	0.038467655	0.06871208	7.199302164	2.37E-08	3.81E-06	9.0670115
SLC3A2	0.073820923	0.052964001	0.094677844	7.190387786	2.43E-08	3.88E-06	9.041281306
ABCC3	0.099690133	0.071499368	0.127880897	7.184033743	2.47E-08	3.90E-06	9.02293673
MAP3K14	0.080818968	0.057957001	0.103680935	7.181625511	2.49E-08	3.90E-06	9.015983025
PLXND1	0.101383144	0.072697482	0.130068807	7.179991397	2.50E-08	3.90E-06	9.011264264
GIT2	0.047590623	0.034112859	0.061068387	7.173425478	2.55E-08	3.92E-06	8.992301674
FGD2	0.120574886	0.086425456	0.154724315	7.172927622	2.56E-08	3.92E-06	8.99086369
SLC36A1	0.106112477	0.07605	0.136174954	7.170752631	2.57E-08	3.92E-06	8.984581278
GRK5	-0.126803228	-0.162761254	-0.090845202	-7.164032012	2.62E-08	3.97E-06	8.965166209
PSD4	0.123954917	0.088787887	0.159121947	7.160628065	2.65E-08	3.97E-06	8.955331046
STK10	0.15562145	0.111451558	0.199791341	7.157579376	2.67E-08	3.97E-06	8.946521452
DOCK4	0.105264991	0.075382797	0.135147184	7.156398773	2.68E-08	3.97E-06	8.943109714
PXDC1	-0.078992809	-0.10142509	-0.056560528	-7.153806247	2.70E-08	3.97E-06	8.935617325
DPP4	0.317600934	0.227332961	0.407868907	7.147779183	2.75E-08	4.01E-06	8.918196794
SHTN1	0.090695919	0.064874489	0.11651735	7.135599956	2.85E-08	4.02E-06	8.882984162
HSPB8	-0.15762201	-0.202507009	-0.112737012	-7.134091872	2.86E-08	4.02E-06	8.878623057
ARHGAP30	0.152518491	0.1090813	0.195955681	7.133190465	2.87E-08	4.02E-06	8.876016255
CFL2	-0.127965063	-0.164420824	-0.091509301	-7.130964753	2.89E-08	4.02E-06	8.869579352
SEC23B	0.056752366	0.040583098	0.072921635	7.130445187	2.89E-08	4.02E-06	8.868076667
NOD2	0.130028192	0.092976523	0.167079861	7.129397035	2.90E-08	4.02E-06	8.865045141
SLC16A7	-0.101465384	-0.13038001	-0.072550758	-7.128914015	2.91E-08	4.02E-06	8.863648088
GRN	0.099968882	0.071474767	0.128462997	7.127425846	2.92E-08	4.02E-06	8.859343687
ME2	0.083895734	0.059962468	0.107829	7.121327541	2.97E-08	4.02E-06	8.841702794
METTL24	-0.222217356	-0.28561181	-0.158822901	-7.121143733	2.97E-08	4.02E-06	8.841171032
CCL21	0.141032267	0.100783474	0.181281061	7.118502934	3.00E-08	4.02E-06	8.833530782
GPRC5A	-0.145190967	-0.186626936	-0.103754997	-7.118445072	3.00E-08	4.02E-06	8.833363371
KIAA1549L	0.103657825	0.074066965	0.133248685	7.116518043	3.01E-08	4.02E-06	8.827787769
TTYH2	0.071944075	0.051395553	0.092492597	7.112749155	3.05E-08	4.04E-06	8.816882041
CYTH4	0.145686049	0.104028619	0.187343478	7.104745794	3.12E-08	4.07E-06	8.79371919
KCNA5	-0.184936664	-0.237834433	-0.132038894	-7.102458535	3.14E-08	4.07E-06	8.787098503
MLEC	0.041810462	0.02984988	0.053771044	7.101591732	3.15E-08	4.07E-06	8.784589338
UBASH3B	0.157121754	0.112131758	0.202111749	7.094853192	3.21E-08	4.12E-06	8.765080799
SYNC	-0.162789966	-0.209428275	-0.116151657	-7.091006479	3.25E-08	4.14E-06	8.753942511
TBC1D14	0.051889983	0.037018239	0.066761727	7.088342252	3.27E-08	4.14E-06	8.746227392
MSH5-SAPCD1|MSH5	0.074629862	0.053235666	0.096024058	7.086629233	3.29E-08	4.14E-06	8.741266467
SECTM1	0.110789406	0.079014427	0.142564384	7.083306231	3.32E-08	4.16E-06	8.731642285
TRPC4	-0.167895577	-0.216067554	-0.1197236	-7.080563734	3.35E-08	4.16E-06	8.723698654
RAB9B	-0.134385401	-0.172974598	-0.095796204	-7.074722281	3.41E-08	4.16E-06	8.706776722
VGLL3	-0.095486116	-0.122929748	-0.068042484	-7.06840938	3.47E-08	4.16E-06	8.68848573
GNA15	0.135749012	0.096732749	0.174765275	7.068285072	3.47E-08	4.16E-06	8.688125525
PRKCB	0.162206004	0.115576163	0.208835845	7.066852699	3.49E-08	4.16E-06	8.683974871
GPR132	0.109677245	0.078132106	0.141222383	7.063291692	3.52E-08	4.17E-06	8.67365521
FANCD2	0.112486546	0.080126798	0.144846293	7.061850313	3.54E-08	4.17E-06	8.669477838
MPP1	0.112328668	0.079996293	0.144661044	7.057908903	3.58E-08	4.18E-06	8.658054014
NDST2	0.045920486	0.03270163	0.059139342	7.057252326	3.59E-08	4.18E-06	8.656150853
SCRG1	-0.239352662	-0.308331116	-0.170374207	-7.049330139	3.67E-08	4.25E-06	8.633184608
MX2	0.185103864	0.13172228	0.238485448	7.044449731	3.72E-08	4.29E-06	8.619033731
IGF2R	0.063978606	0.045493679	0.082463532	7.031372348	3.87E-08	4.39E-06	8.581105458
FIBIN	-0.185202458	-0.238715988	-0.131688929	-7.030823578	3.88E-08	4.39E-06	8.579513545
STXBP2	0.130320689	0.092660801	0.167980577	7.030033431	3.88E-08	4.39E-06	8.577221382
TCN2	0.138951055	0.098777019	0.179125091	7.026506163	3.92E-08	4.39E-06	8.566988369
MYOCD	-0.294306536	-0.379450399	-0.209162673	-7.022141949	3.98E-08	4.43E-06	8.554325817
GRIA3	-0.184894503	-0.238401916	-0.13138709	-7.019935058	4.00E-08	4.43E-06	8.547922017
CENPO	0.073335733	0.052093203	0.094578262	7.013462091	4.08E-08	4.49E-06	8.52913685
FCGRT	0.103602884	0.07357341	0.133632358	7.008856534	4.13E-08	4.52E-06	8.515768938
CCM2	0.053110002	0.037710256	0.068509748	7.006252867	4.17E-08	4.52E-06	8.508210846
TNFSF15	0.132777309	0.094266354	0.171288265	7.004265797	4.19E-08	4.52E-06	8.502442266
MARK1	-0.181949638	-0.234737187	-0.129162088	-7.002332704	4.21E-08	4.52E-06	8.49683007
PYGL	0.073312596	0.052028238	0.094596953	6.997470794	4.27E-08	4.54E-06	8.482713486
CHST11	0.070232506	0.049841936	0.090623076	6.997321703	4.28E-08	4.54E-06	8.48228057
ACKR1	0.100096077	0.071022224	0.129169931	6.99419139	4.32E-08	4.56E-06	8.473190603
PARP14	0.081567883	0.057868443	0.105267323	6.99204395	4.34E-08	4.56E-06	8.466954283
EFTUD2	0.07124154	0.050532862	0.091950218	6.988821763	4.38E-08	4.58E-06	8.457596102
NEU1	0.07965765	0.056475618	0.102839683	6.980700946	4.49E-08	4.63E-06	8.434007031
ACTN2	-0.202873936	-0.261918465	-0.143829407	-6.980228481	4.50E-08	4.63E-06	8.432634461
MAP6	-0.083587199	-0.107919185	-0.059255213	-6.978872478	4.51E-08	4.63E-06	8.428695004
CNPY3|CNPY3-GNMT	0.053430888	0.037872354	0.068989422	6.976647402	4.54E-08	4.63E-06	8.422230392
PDGFB	0.070723449	0.050124368	0.09132253	6.974910343	4.57E-08	4.63E-06	8.41718335
CREG1	0.073480786	0.052078553	0.094883019	6.974896331	4.57E-08	4.63E-06	8.417142638
FAM78A	0.126068299	0.089339149	0.162797449	6.972974214	4.59E-08	4.63E-06	8.411557617
SPAG16	-0.09286657	-0.119936343	-0.065796798	-6.969439536	4.64E-08	4.63E-06	8.401286251
GALNT17	-0.198032535	-0.255769137	-0.140295933	-6.96800376	4.66E-08	4.63E-06	8.397113756
DENND4B	0.076129686	0.053920729	0.098338643	6.96384227	4.72E-08	4.66E-06	8.385019137
LRRC8C	0.071953544	0.050947914	0.092959174	6.95888278	4.79E-08	4.67E-06	8.370603423
VAV1	0.142348896	0.100782858	0.183914933	6.957264634	4.81E-08	4.67E-06	8.365899537
CRYAB	-0.103473233	-0.133701303	-0.073245163	-6.954095427	4.86E-08	4.67E-06	8.356686155
TMEM268	0.066749841	0.047248549	0.086251133	6.953603166	4.86E-08	4.67E-06	8.355255001
CTSA	0.059253179	0.04193783	0.076568529	6.951898742	4.89E-08	4.67E-06	8.350299566
BRCA1	0.070464276	0.049867871	0.091060682	6.950253038	4.91E-08	4.67E-06	8.345514631
KATNAL1	-0.068465809	-0.088492275	-0.048439343	-6.945323539	4.98E-08	4.71E-06	8.331180639
STK39	-0.063648834	-0.082270161	-0.045027508	-6.943890826	5.00E-08	4.71E-06	8.327014228
MACROH2A1	0.085549844	0.060506537	0.110593151	6.939858111	5.06E-08	4.71E-06	8.315285975
TRAF3	0.07795877	0.055130817	0.100786724	6.937788473	5.09E-08	4.71E-06	8.309266382
GRAMD1B	0.093016467	0.065777343	0.120255591	6.937288465	5.10E-08	4.71E-06	8.307812045
NPC1	0.081423866	0.057579006	0.105268727	6.937132335	5.10E-08	4.71E-06	8.307357916
NLN	0.088403277	0.06251253	0.114294024	6.936602916	5.11E-08	4.71E-06	8.305818006
MTSS1	0.134045082	0.094673153	0.173417012	6.916513611	5.42E-08	4.91E-06	8.247367974
SEC14L1	0.0751777	0.053095404	0.097259996	6.91620502	5.43E-08	4.91E-06	8.246469872
WIPF1	0.053410038	0.03772123	0.069098846	6.916015978	5.43E-08	4.91E-06	8.245919695
FERMT3	0.140216985	0.09902628	0.181407691	6.915513703	5.44E-08	4.91E-06	8.244457888
CKMT2	-0.150991761	-0.195350947	-0.106632576	-6.915008825	5.45E-08	4.91E-06	8.242988484
RAPGEF1	0.07611114	0.053745218	0.098477062	6.913285012	5.48E-08	4.91E-06	8.237971323
NRP2	0.092218853	0.065098152	0.119339555	6.907833354	5.56E-08	4.93E-06	8.222102711
GRK3	0.137969733	0.097391448	0.178548019	6.907377334	5.57E-08	4.93E-06	8.220775228
NCEH1	0.128040276	0.090379426	0.165701126	6.906842158	5.58E-08	4.93E-06	8.219217299
CSK	0.082427926	0.058171586	0.106684265	6.903544905	5.63E-08	4.93E-06	8.209618296
FAM53B	0.068278294	0.048183101	0.088373487	6.902612984	5.65E-08	4.93E-06	8.206905123
TNFAIP8L2-SCNM1|TNFAIP8L2	0.095359584	0.067291207	0.12342796	6.901922933	5.66E-08	4.93E-06	8.204896078
MCOLN1	0.097814331	0.069021565	0.126607097	6.901478632	5.67E-08	4.93E-06	8.2036025
ANGPTL1	-0.268218232	-0.347213073	-0.189223391	-6.89783205	5.73E-08	4.94E-06	8.192984934
RREB1	0.05791428	0.040857213	0.074971347	6.897700917	5.73E-08	4.94E-06	8.192603102
CEMIP2	0.124717535	0.087969522	0.161465548	6.894721146	5.78E-08	4.96E-06	8.183926246
EPHA6	-0.130725656	-0.169274421	-0.092176892	-6.889273313	5.88E-08	4.96E-06	8.168060788
EPSTI1	0.198543586	0.139992948	0.257094224	6.888858727	5.88E-08	4.96E-06	8.166853315
ANPEP	0.224140668	0.158026443	0.290254893	6.887296816	5.91E-08	4.96E-06	8.162304157
TKT	0.065423946	0.04612398	0.084723911	6.886574467	5.92E-08	4.96E-06	8.160200209
ADPGK	0.091733639	0.064668211	0.118799067	6.885520334	5.94E-08	4.96E-06	8.157129817
PLD3	0.086150334	0.060731049	0.11156962	6.885201869	5.95E-08	4.96E-06	8.156202201
PLD5	-0.251465554	-0.325689038	-0.177242069	-6.882721763	5.99E-08	4.98E-06	8.148977952
VIPR2	-0.18871259	-0.244458606	-0.132966573	-6.877175129	6.09E-08	5.04E-06	8.132819535
CSF2RB	0.119710283	0.084331551	0.155089015	6.874042997	6.15E-08	5.06E-06	8.123693976
HLA-DOB	0.167269953	0.117829491	0.216710416	6.873191734	6.16E-08	5.06E-06	8.121213664
LAP3	0.081137655	0.057139695	0.105135614	6.868646691	6.24E-08	5.09E-06	8.107969889
CHD7	0.126534847	0.089090656	0.163979037	6.865129664	6.31E-08	5.12E-06	8.09772055
SHKBP1	0.06243406	0.043952382	0.080915738	6.862829648	6.35E-08	5.13E-06	8.091017316
SEMA4D	0.070248574	0.04944121	0.091055939	6.8587266	6.43E-08	5.15E-06	8.079058258
CALML4	0.11046547	0.077734905	0.143196034	6.856399199	6.47E-08	5.17E-06	8.072274063
MAPKAPK3	0.090993757	0.064004973	0.117982541	6.849381113	6.61E-08	5.22E-06	8.05181437
CHFR	0.049304379	0.034679459	0.0639293	6.848808598	6.62E-08	5.22E-06	8.050145161
MAPK13	0.15976827	0.11237567	0.207160869	6.848619646	6.62E-08	5.22E-06	8.049594254
TMEM30B	-0.113049688	-0.146590825	-0.079508551	-6.847225498	6.65E-08	5.23E-06	8.045529392
FHL5	-0.292679849	-0.379582139	-0.20577756	-6.842024919	6.76E-08	5.29E-06	8.030364962
NBEAL2	0.074492674	0.052370172	0.096615176	6.840728689	6.78E-08	5.29E-06	8.026584947
AFAP1L1	0.079720014	0.056027403	0.103412626	6.835613257	6.88E-08	5.33E-06	8.011666292
PACC1	0.108629938	0.076338963	0.140920912	6.834258929	6.91E-08	5.33E-06	8.007716196
PAPSS2	0.077964797	0.054788982	0.101140612	6.834182705	6.91E-08	5.33E-06	8.007493874
SMTN	-0.156166283	-0.202611221	-0.109721344	-6.830805633	6.98E-08	5.36E-06	7.997643527
TRPV4	0.08570841	0.060210876	0.111205944	6.828861599	7.02E-08	5.37E-06	7.991972718
FGD6	0.089757024	0.063050272	0.116463777	6.827636825	7.05E-08	5.37E-06	7.988399867
PLVAP	0.092456287	0.064938571	0.119974004	6.825698534	7.09E-08	5.37E-06	7.982745348
CNDP2	0.112437213	0.07896853	0.145905896	6.824871792	7.11E-08	5.37E-06	7.980333433
PIK3R6	0.086294418	0.060599872	0.111988963	6.822834121	7.15E-08	5.37E-06	7.974388566
CMTM7	0.120856923	0.084869651	0.156844195	6.82253321	7.16E-08	5.37E-06	7.973510637
LGALS9	0.178744439	0.125505599	0.231983278	6.820669512	7.19E-08	5.38E-06	7.968073018
COL11A1	0.144734622	0.101612527	0.187856716	6.818606514	7.24E-08	5.38E-06	7.962053608
LARGE1	-0.100565357	-0.130529314	-0.070601399	-6.818239904	7.25E-08	5.38E-06	7.960983881
BAZ1A	0.091006338	0.063870809	0.118141866	6.813282554	7.35E-08	5.42E-06	7.946517906
COLGALT1	0.074391443	0.052206617	0.096576269	6.812240995	7.38E-08	5.42E-06	7.943478312
HSPB7	-0.177078976	-0.22988768	-0.124270271	-6.812155221	7.38E-08	5.42E-06	7.943227995
MARCKS	0.070067082	0.049161266	0.090972898	6.808790321	7.45E-08	5.45E-06	7.933407599
ELOVL4	-0.126470724	-0.164228778	-0.088712669	-6.804613139	7.54E-08	5.48E-06	7.921215403
RBM47	0.141329242	0.099134648	0.183523836	6.804532053	7.55E-08	5.48E-06	7.920978721
CD163	0.156792458	0.109944313	0.203640604	6.799168653	7.67E-08	5.54E-06	7.905322315
GRINA	0.0829089	0.058134766	0.107683033	6.798697607	7.68E-08	5.54E-06	7.903947174
PIK3R5	0.11886232	0.083331221	0.154393418	6.796082069	7.74E-08	5.56E-06	7.896311244
PAK1	0.064156306	0.044966922	0.08334569	6.792057619	7.83E-08	5.56E-06	7.884561088
C8orf48	-0.132576018	-0.172232611	-0.092919425	-6.791608132	7.84E-08	5.56E-06	7.883248649
NT5DC3	-0.163420821	-0.212306011	-0.114535631	-6.791303337	7.85E-08	5.56E-06	7.882358682
MYBL1	-0.139479742	-0.181213297	-0.097746188	-6.789672238	7.88E-08	5.56E-06	7.877595947
CBY1	-0.061760158	-0.080239725	-0.043280591	-6.789529192	7.89E-08	5.56E-06	7.877178248
CD33	0.133240782	0.093367244	0.17311432	6.788525439	7.91E-08	5.56E-06	7.874247225
HK3	0.172207075	0.120662008	0.223752142	6.787141882	7.94E-08	5.56E-06	7.870207032
DTX3L	0.083238095	0.058322413	0.108153777	6.786914886	7.95E-08	5.56E-06	7.869544155
MME	0.326443401	0.228699164	0.424187639	6.784842644	8.00E-08	5.57E-06	7.863492601
DUSP26	-0.1733597	-0.225279098	-0.121440302	-6.783308182	8.03E-08	5.58E-06	7.859011322
HPD	-0.108282559	-0.1407393	-0.075825819	-6.777611296	8.17E-08	5.64E-06	7.842372492
SERGEF	-0.0674508	-0.087673852	-0.047227747	-6.775844735	8.21E-08	5.64E-06	7.837212439
PDZRN3	-0.189289838	-0.246043337	-0.132536339	-6.775755206	8.22E-08	5.64E-06	7.836950922
F10	-0.072461877	-0.094189702	-0.050734052	-6.775110332	8.23E-08	5.64E-06	7.835067211
NCSTN	0.055622203	0.038932212	0.072312193	6.770412621	8.35E-08	5.70E-06	7.82134404
KIAA0930	0.088714795	0.062077398	0.115352193	6.765927053	8.46E-08	5.75E-06	7.808239098
PLCB2	0.127121226	0.088922642	0.16531981	6.760734146	8.59E-08	5.79E-06	7.793065804
TWSG1	-0.088514925	-0.115113668	-0.061916183	-6.760494196	8.59E-08	5.79E-06	7.792364641
CLCN7	0.072674463	0.050826656	0.09452227	6.757670737	8.67E-08	5.79E-06	7.78411384
NUP210	0.120922411	0.084536008	0.157308814	6.751351544	8.83E-08	5.87E-06	7.765645626
FLNC	-0.148081222	-0.192649103	-0.103513341	-6.74995766	8.87E-08	5.87E-06	7.761571535
SEL1L3	0.192719502	0.134706021	0.250732984	6.748694778	8.90E-08	5.87E-06	7.757880221
NECAP2	0.05312292	0.037129267	0.069116574	6.747724162	8.93E-08	5.87E-06	7.755043105
RUNX2	0.10678976	0.074622971	0.138956548	6.744425365	9.01E-08	5.91E-06	7.745400197
PLK1	0.093873368	0.065563743	0.122182994	6.736453601	9.23E-08	6.03E-06	7.722094281
TMEM37	0.087888082	0.061376923	0.11439924	6.734794182	9.27E-08	6.04E-06	7.71724231
PTPN6	0.146840848	0.102540615	0.191141081	6.733857483	9.30E-08	6.04E-06	7.714503413
JARID2	0.086361298	0.060293299	0.112429297	6.730301471	9.40E-08	6.06E-06	7.704105113
TCIRG1	0.092587797	0.064638814	0.120536781	6.72993362	9.41E-08	6.06E-06	7.703029409
TNFRSF1B	0.129376402	0.090320648	0.168432157	6.729659437	9.42E-08	6.06E-06	7.702227616
SGPL1	0.085649067	0.059777967	0.111520167	6.725596217	9.53E-08	6.08E-06	7.690344896
SGCD	-0.13800646	-0.179694095	-0.096318825	-6.725354928	9.54E-08	6.08E-06	7.689639222
INPP5D	0.129330878	0.090261841	0.168399915	6.725004322	9.55E-08	6.08E-06	7.688613828
CD163L1	0.156795231	0.109410384	0.204180079	6.722277112	9.62E-08	6.11E-06	7.680637455
PALS2	-0.20469569	-0.266588038	-0.142803342	-6.718847534	9.72E-08	6.16E-06	7.670606107
CCDC110	-0.12837267	-0.167206993	-0.089538348	-6.71552379	9.82E-08	6.20E-06	7.660883537
CCN1	-0.063921219	-0.083268909	-0.044573529	-6.711799539	9.93E-08	6.21E-06	7.6499885
LRRN1	-0.335284428	-0.436807577	-0.233761279	-6.709209459	1.00E-07	6.21E-06	7.642410836
CSF1R	0.136036535	0.094841562	0.177231509	6.708638336	1.00E-07	6.21E-06	7.640739869
SHCBP1	0.140964714	0.098272749	0.183656678	6.707911434	1.00E-07	6.21E-06	7.638613099
KDM2A	0.041315073	0.028801165	0.053828982	6.707158949	1.01E-07	6.21E-06	7.636411437
PLCB4	-0.265991644	-0.346567819	-0.185415468	-6.706321808	1.01E-07	6.21E-06	7.633962041
MYO1F	0.1386249	0.096626742	0.180623058	6.70554456	1.01E-07	6.21E-06	7.631687842
GNAL	-0.113893998	-0.148403257	-0.07938474	-6.704837498	1.01E-07	6.21E-06	7.629618967
GSR	0.058611601	0.040850286	0.076372916	6.703961638	1.02E-07	6.21E-06	7.627056142
SP110	0.070815871	0.049354918	0.092276824	6.703546718	1.02E-07	6.21E-06	7.62584204
GPR176	-0.067948971	-0.088550175	-0.047347767	-6.700594273	1.03E-07	6.25E-06	7.617202511
FAXC	-0.162514505	-0.211802848	-0.113226162	-6.698398147	1.03E-07	6.25E-06	7.610775756
MMP7	0.351436815	0.244841088	0.458032543	6.697774263	1.03E-07	6.25E-06	7.60894996
EZR	0.060002566	0.041801264	0.078203867	6.697156184	1.04E-07	6.25E-06	7.607141124
LHFPL2	0.111911928	0.077955247	0.145868608	6.695363984	1.04E-07	6.26E-06	7.601896026
CD52	0.219516458	0.152900435	0.286132481	6.694396519	1.05E-07	6.26E-06	7.599064526
CCDC170	0.120311694	0.083799214	0.156824174	6.694059349	1.05E-07	6.26E-06	7.59807771
TPP1	0.090910826	0.063309078	0.118512574	6.691170045	1.06E-07	6.28E-06	7.58962108
SCHIP1|IQCJ-SCHIP1	-0.117449373	-0.153110045	-0.0817887	-6.690895051	1.06E-07	6.28E-06	7.588816178
PYGO1	-0.114574794	-0.149371812	-0.079777775	-6.689137116	1.06E-07	6.29E-06	7.583670611
PARM1	-0.16937109	-0.220823044	-0.117919135	-6.687448513	1.07E-07	6.30E-06	7.578727788
NLRC5	0.082230524	0.057242536	0.107218512	6.685360185	1.07E-07	6.33E-06	7.572614636
STAT5A	0.063087432	0.043909709	0.082265155	6.682959959	1.08E-07	6.35E-06	7.5655881
FERMT2	-0.106579105	-0.138992854	-0.074165356	-6.679836855	1.09E-07	6.37E-06	7.556444796
VAV3	0.220367951	0.153247933	0.28748797	6.669901392	1.12E-07	6.55E-06	7.527353042
SGCE	-0.131480578	-0.171553382	-0.091407774	-6.665533595	1.14E-07	6.59E-06	7.514561729
PCDH20	-0.266112487	-0.347228798	-0.184996175	-6.664692367	1.14E-07	6.59E-06	7.512098003
SLC8B1	0.088171855	0.061280244	0.115063467	6.660950404	1.15E-07	6.65E-06	7.501138259
GLUL	0.086946903	0.060419258	0.113474548	6.658531662	1.16E-07	6.67E-06	7.494053569
IGSF21	0.084283597	0.058560838	0.110006357	6.656540165	1.17E-07	6.67E-06	7.488220024
RAP2B	0.092746074	0.064427559	0.12106459	6.653468454	1.18E-07	6.70E-06	7.479221777
ITGB7	0.174001179	0.120841161	0.227161197	6.649517315	1.19E-07	6.75E-06	7.467646425
TES	-0.083912282	-0.109550992	-0.058273572	-6.64893992	1.20E-07	6.75E-06	7.465954788
ATP6V1A	0.086502594	0.060065927	0.112939261	6.647303092	1.20E-07	6.75E-06	7.461159134
SERINC5	0.067683246	0.046997777	0.088368715	6.647201711	1.20E-07	6.75E-06	7.460862097
FES	0.068346468	0.047450836	0.0892421	6.644826093	1.21E-07	6.76E-06	7.453901578
RNASET2	0.153211966	0.106366381	0.200057551	6.644266857	1.21E-07	6.76E-06	7.452262973
PTPRJ	0.105031689	0.07290863	0.137154748	6.642422525	1.22E-07	6.76E-06	7.446858789
DAGLB	0.073416464	0.050961682	0.095871247	6.642134346	1.22E-07	6.76E-06	7.446014358
NOX4	-0.13104728	-0.171128833	-0.090965728	-6.642117098	1.22E-07	6.76E-06	7.445963818
ATG7	0.072398436	0.050243028	0.094553844	6.638538488	1.23E-07	6.79E-06	7.435477222
STRN3	-0.059485006	-0.077699369	-0.041270643	-6.634627851	1.25E-07	6.85E-06	7.42401672
SLC43A2	0.0843736	0.058522402	0.110224799	6.630540675	1.26E-07	6.90E-06	7.412037793
ADGRE2	0.136845495	0.094907677	0.178783313	6.628995457	1.27E-07	6.90E-06	7.4075087
OSBPL3	0.162633136	0.112785334	0.212480938	6.628054485	1.27E-07	6.90E-06	7.404750598
LRRC1	-0.117593046	-0.153638882	-0.08154721	-6.627497627	1.27E-07	6.90E-06	7.403118356
RNF115	-0.094975453	-0.124090015	-0.065860892	-6.627109831	1.28E-07	6.90E-06	7.401981649
TMEM26	0.115225272	0.079897655	0.150552888	6.626076546	1.28E-07	6.90E-06	7.398952839
LPXN	0.124449617	0.086287152	0.162612082	6.624913249	1.28E-07	6.90E-06	7.395542852
AKAP6	-0.146520733	-0.191452907	-0.10158856	-6.624676938	1.29E-07	6.90E-06	7.39485014
PGM5|PGM5P4|PGM5P2	-0.083374479	-0.108944197	-0.057804761	-6.624151366	1.29E-07	6.90E-06	7.393309488
NECTIN3	-0.112409038	-0.146886039	-0.077932038	-6.62361076	1.29E-07	6.90E-06	7.391724746
SLAIN1	-0.133556421	-0.174529325	-0.092583518	-6.62202905	1.30E-07	6.91E-06	7.387087987
ATP13A2	0.069133831	0.047916192	0.09035147	6.619369273	1.31E-07	6.95E-06	7.37929053
NEXN	-0.151595919	-0.198147106	-0.105044732	-6.615760841	1.32E-07	6.97E-06	7.368711252
PAM	-0.083479054	-0.10911377	-0.057844339	-6.615643059	1.32E-07	6.97E-06	7.368365925
HMGN2P46	0.109403697	0.075806723	0.143000671	6.615381305	1.32E-07	6.97E-06	7.367598474
TRIM36	-0.137827852	-0.18016761	-0.095488094	-6.613200164	1.33E-07	7.00E-06	7.361203305
TMEM119	0.090549856	0.062728766	0.118370947	6.612058199	1.33E-07	7.01E-06	7.357854909
MTUS2	-0.188869343	-0.246906472	-0.130832214	-6.611174189	1.34E-07	7.01E-06	7.355262817
ZNF385A	0.147773175	0.102345847	0.193200503	6.608478167	1.35E-07	7.02E-06	7.347357236
ARHGEF3	0.133800418	0.092663833	0.174937002	6.607729944	1.35E-07	7.02E-06	7.345163131
TSNAX-DISC1|DISC1	0.091857071	0.063597842	0.120116299	6.603517614	1.37E-07	7.07E-06	7.332810144
HHEX	0.094721699	0.06557209	0.123871309	6.601456792	1.38E-07	7.08E-06	7.326766216
LYN	0.126385775	0.087486349	0.165285201	6.600518436	1.38E-07	7.09E-06	7.32401414
COTL1	0.095381397	0.066019334	0.12474346	6.599334737	1.39E-07	7.09E-06	7.320542427
CTSL	0.10426953	0.072143088	0.136395973	6.593527557	1.41E-07	7.18E-06	7.303509067
SIRPA	0.092242263	0.063821414	0.120663112	6.593499142	1.41E-07	7.18E-06	7.303425715
MPDU1	0.100659545	0.069622737	0.131696354	6.58871856	1.43E-07	7.25E-06	7.289401939
GNAI2	0.032824341	0.022703312	0.042945369	6.588619291	1.43E-07	7.25E-06	7.289110718
REEP1	-0.199790994	-0.261433324	-0.138148664	-6.584456147	1.45E-07	7.32E-06	7.276897008
ATP2B1	0.081247933	0.056163609	0.106332256	6.580107357	1.47E-07	7.37E-06	7.264137506
BEST1	0.08975269	0.0620416	0.117463779	6.579864068	1.47E-07	7.37E-06	7.263423655
HSPB2-C11orf52|HSPB2	-0.072616326	-0.095042683	-0.050189968	-6.578071322	1.48E-07	7.39E-06	7.258163311
DNAJB4	-0.105541905	-0.138143517	-0.072940293	-6.576713219	1.48E-07	7.40E-06	7.25417818
DDX39A	0.044737903	0.030913623	0.058562184	6.574400189	1.49E-07	7.43E-06	7.247390714
CNTN1	-0.410729434	-0.537774957	-0.283683911	-6.567793815	1.52E-07	7.53E-06	7.228002853
ID4	-0.124339589	-0.162801411	-0.085877767	-6.567538485	1.52E-07	7.53E-06	7.227253475
GAS7	0.108463304	0.07488937	0.142037238	6.563018772	1.54E-07	7.56E-06	7.213987779
TSPAN2	-0.154486805	-0.202309233	-0.106664377	-6.562703977	1.55E-07	7.56E-06	7.213063788
SLC39A11	0.094294532	0.065104755	0.123484309	6.562642994	1.55E-07	7.56E-06	7.212884788
FZD6	-0.089416382	-0.117098677	-0.061734087	-6.562027583	1.55E-07	7.56E-06	7.2110784
TREML1	0.070722078	0.048826989	0.092617168	6.56192621	1.55E-07	7.56E-06	7.210780842
ACKR4	-0.149556361	-0.19587322	-0.103239503	-6.559773482	1.56E-07	7.59E-06	7.204461847
MAN2B1	0.110966602	0.076590699	0.145342505	6.557846083	1.57E-07	7.62E-06	7.198804034
NLRC4	0.209978068	0.144904414	0.275051721	6.555288228	1.58E-07	7.65E-06	7.191295191
CSF1	0.086319552	0.059567109	0.113071995	6.554940862	1.58E-07	7.65E-06	7.190275432
CD300LB	0.187723365	0.129519982	0.245926747	6.552290686	1.59E-07	7.69E-06	7.182495101
DCAF7	0.038823801	0.02678489	0.050862712	6.551396603	1.60E-07	7.69E-06	7.179870178
BEX5	-0.134369125	-0.176059528	-0.092678723	-6.547664981	1.62E-07	7.76E-06	7.168914048
CEP85	0.097545909	0.067273548	0.12781827	6.546147887	1.62E-07	7.78E-06	7.164459589
NPR3	-0.243396878	-0.318962445	-0.167831311	-6.543560251	1.64E-07	7.80E-06	7.156861506
SLC38A7	0.081592779	0.056245356	0.106940201	6.539446076	1.66E-07	7.88E-06	7.14478023
PRR11	0.109597379	0.075542176	0.143652582	6.537922089	1.66E-07	7.89E-06	7.140304785
PDLIM1	-0.064764658	-0.084894488	-0.044634828	-6.536134942	1.67E-07	7.92E-06	7.135056354
OCIAD2	-0.093828733	-0.123010257	-0.064647209	-6.53207145	1.69E-07	8.00E-06	7.123122131
MTMR14	0.074421645	0.051270646	0.097572643	6.530592434	1.70E-07	8.01E-06	7.118778111
PTPRE	0.122098993	0.084110967	0.160087019	6.529627503	1.70E-07	8.02E-06	7.115943944
PRKX	0.06528216	0.044961514	0.085602805	6.526495677	1.72E-07	8.07E-06	7.106744856
FXYD5	0.059937786	0.041277702	0.07859787	6.525445186	1.73E-07	8.08E-06	7.10365913
CAVIN3	-0.079452652	-0.10420022	-0.054705084	-6.522272182	1.74E-07	8.12E-06	7.094338313
FMOD	-0.100588508	-0.131919898	-0.069257118	-6.522164504	1.74E-07	8.12E-06	7.094021993
ARHGEF26	-0.180200998	-0.236368279	-0.124033717	-6.517737103	1.77E-07	8.21E-06	7.081015335
BLTP2	0.039046777	0.026874929	0.051218626	6.517059779	1.77E-07	8.21E-06	7.079025417
PLXDC1	0.080184766	0.055183278	0.105186254	6.515519626	1.78E-07	8.22E-06	7.074500484
MMP19	0.134124149	0.092300304	0.175947994	6.514874785	1.78E-07	8.22E-06	7.072605917
LURAP1L	-0.086649576	-0.113671843	-0.059627309	-6.514299276	1.78E-07	8.22E-06	7.07091503
ITIH5	-0.132720398	-0.174117254	-0.091323543	-6.513184352	1.79E-07	8.23E-06	7.067639246
RASAL3	0.074797179	0.051459509	0.09813485	6.511046053	1.80E-07	8.26E-06	7.061356461
BAMBI	-0.143826828	-0.188719921	-0.098933735	-6.508537623	1.82E-07	8.30E-06	7.053985817
HEATR3	0.076061878	0.052314823	0.099808933	6.506992957	1.82E-07	8.30E-06	7.04944687
GREM1	0.181702497	0.124972849	0.238432146	6.506895835	1.82E-07	8.30E-06	7.049161475
ACRBP	0.08210097	0.056463044	0.107738896	6.505616373	1.83E-07	8.30E-06	7.04540171
DIPK2B	0.117336531	0.080682148	0.153990914	6.503249006	1.84E-07	8.34E-06	7.038444834
APOOL	-0.091215542	-0.119712764	-0.062718319	-6.502634685	1.85E-07	8.34E-06	7.036639502
PPP1CA	0.068788201	0.047292471	0.090283932	6.501069289	1.86E-07	8.36E-06	7.032039112
NXPH3	-0.104955788	-0.137759265	-0.072152311	-6.499943261	1.86E-07	8.37E-06	7.028729852
RNASE1	0.126009139	0.08661382	0.165404458	6.498011405	1.87E-07	8.39E-06	7.023052193
TMEM47	-0.122896005	-0.161319523	-0.084472486	-6.49776029	1.87E-07	8.39E-06	7.02231416
MAOB	-0.145708585	-0.191277044	-0.100140127	-6.495967613	1.88E-07	8.41E-06	7.01704533
SLMAP	-0.087621033	-0.115027302	-0.060214763	-6.495034971	1.89E-07	8.41E-06	7.014304143
CD209	0.161937128	0.111281305	0.212592951	6.494415982	1.89E-07	8.41E-06	7.012484806
IFI35	0.072905614	0.050089433	0.095721794	6.491440402	1.91E-07	8.44E-06	7.003738662
RAC2	0.151801103	0.104283541	0.199318665	6.489986978	1.92E-07	8.44E-06	6.999466423
DNM2	0.041504182	0.02851111	0.054497253	6.489378022	1.92E-07	8.44E-06	6.997676402
HACD1	-0.172170386	-0.226071204	-0.118269569	-6.489125131	1.92E-07	8.44E-06	6.996933026
GKAP1	-0.167800424	-0.22033504	-0.115265808	-6.488891888	1.92E-07	8.44E-06	6.9962474
PRDM5	-0.105689743	-0.138780994	-0.072598493	-6.488476155	1.93E-07	8.44E-06	6.995025335
ENAH	-0.120224224	-0.157877251	-0.082571198	-6.486570439	1.94E-07	8.45E-06	6.989423271
HVCN1	0.07778181	0.053419779	0.102143841	6.486159227	1.94E-07	8.45E-06	6.988214442
CYRIA	0.098142584	0.067389674	0.128895494	6.483273126	1.96E-07	8.48E-06	6.979729978
DDIT4	0.123139142	0.084548925	0.161729359	6.48249139	1.96E-07	8.48E-06	6.977431775
RFWD3	0.041236765	0.028311898	0.054161633	6.481589673	1.97E-07	8.48E-06	6.974780801
EZH2	0.125167833	0.085925713	0.164409953	6.479825585	1.98E-07	8.51E-06	6.969594399
ABCC5	0.076396854	0.052428204	0.100365505	6.475226103	2.00E-07	8.57E-06	6.956071158
THEMIS2	0.146115026	0.100260113	0.191969938	6.473394259	2.02E-07	8.60E-06	6.950684903
PPP1R12A	-0.073464639	-0.096522516	-0.050406762	-6.472649364	2.02E-07	8.60E-06	6.948494603
LEF1	0.153917717	0.105589276	0.202246157	6.470068515	2.04E-07	8.65E-06	6.940905599
RIPK3	0.10851272	0.074430956	0.142594483	6.46817308	2.05E-07	8.68E-06	6.935331828
PIK3AP1	0.158312917	0.108548824	0.20807701	6.462838551	2.08E-07	8.78E-06	6.919643901
LST1	0.083977038	0.057553059	0.110401018	6.456324978	2.12E-07	8.93E-06	6.900486512
TSPAN11	0.059104444	0.040494621	0.077714267	6.452097752	2.15E-07	9.01E-06	6.888052384
LPAR1	-0.100475128	-0.132120459	-0.068829796	-6.450182008	2.16E-07	9.01E-06	6.882417023
PDE7A	0.130231798	0.0892113	0.171252295	6.449694781	2.16E-07	9.01E-06	6.880983762
RCL1	-0.076149655	-0.100135902	-0.052163409	-6.449539258	2.16E-07	9.01E-06	6.880526261
ANKS1B	-0.209669632	-0.27571564	-0.143623623	-6.449291472	2.17E-07	9.01E-06	6.879797351
STAC3	0.082223004	0.0563211	0.108124907	6.448886013	2.17E-07	9.01E-06	6.878604608
MPP7	-0.174974363	-0.230100952	-0.119847773	-6.448168019	2.17E-07	9.01E-06	6.876492452
AP1G2	0.084459709	0.057849475	0.111069942	6.447983915	2.17E-07	9.01E-06	6.875950861
NEDD4L	0.13487293	0.092375456	0.177370404	6.447401608	2.18E-07	9.01E-06	6.874237835
PDIA4	0.047713329	0.03267264	0.062754018	6.444586283	2.20E-07	9.06E-06	6.865955489
ITGAL	0.166035545	0.113687247	0.218383843	6.443495892	2.20E-07	9.08E-06	6.862747577
TP53I3	0.05343538	0.036585372	0.070285389	6.442461571	2.21E-07	9.08E-06	6.859704562
PLEK	0.176179581	0.120618805	0.231740357	6.441845727	2.21E-07	9.08E-06	6.857892698
SLC20A1	0.092340978	0.063200066	0.121481891	6.437457414	2.24E-07	9.17E-06	6.844981332
SLC22A3	-0.180226978	-0.237115713	-0.123338242	-6.436007914	2.25E-07	9.19E-06	6.840716366
CDH5	0.138227864	0.094578302	0.181877425	6.433373434	2.27E-07	9.24E-06	6.832964469
ZBED4	0.050369209	0.034461854	0.066276564	6.432654191	2.28E-07	9.24E-06	6.830848047
SLC9A7	0.087941408	0.060154809	0.115728007	6.42955731	2.30E-07	9.31E-06	6.821734961
ARSJ	-0.129463883	-0.170379338	-0.088548427	-6.428124571	2.31E-07	9.32E-06	6.817518719
CD38	0.180818138	0.123669117	0.237967159	6.427709561	2.31E-07	9.32E-06	6.816297415
SIPA1L2	0.093217241	0.063747961	0.12268652	6.426133917	2.32E-07	9.35E-06	6.811660474
ARRB2	0.125986433	0.086136145	0.165836722	6.422666314	2.34E-07	9.41E-06	6.801455265
LINC00670	-0.276062023	-0.363393771	-0.188730274	-6.421811595	2.35E-07	9.41E-06	6.798939718
PILRA	0.13159668	0.089962305	0.173231054	6.42119615	2.35E-07	9.41E-06	6.79712836
CNTN3	-0.287611747	-0.378607022	-0.196616471	-6.421120554	2.36E-07	9.41E-06	6.796905867
ATP6V0C	0.066505859	0.045458192	0.087553527	6.41917155	2.37E-07	9.45E-06	6.79116949
FGR	0.138323316	0.094529536	0.182117097	6.41661537	2.39E-07	9.49E-06	6.783645751
GSTK1	0.048156063	0.032909622	0.063402503	6.416608734	2.39E-07	9.49E-06	6.783626216
ANO1	-0.127255569	-0.167557696	-0.086953442	-6.414633997	2.40E-07	9.52E-06	6.77781364
AKT3	-0.081920411	-0.107872044	-0.055968778	-6.412841178	2.41E-07	9.56E-06	6.77253636
IL27RA	0.077932535	0.053228244	0.102636826	6.408692789	2.44E-07	9.66E-06	6.760324673
GMIP	0.102345936	0.06989019	0.134801681	6.406223071	2.46E-07	9.71E-06	6.753054104
SBSPON	-0.1948265	-0.25662091	-0.13303209	-6.405040602	2.47E-07	9.72E-06	6.749572942
IL4R	0.056279152	0.038427519	0.074130785	6.404609408	2.47E-07	9.72E-06	6.748303499
FHAD1	0.111174528	0.075906198	0.146442858	6.403883902	2.48E-07	9.72E-06	6.746167573
TSHZ3	0.044515924	0.030390635	0.058641212	6.402374887	2.49E-07	9.74E-06	6.741724872
PGR	-0.186262315	-0.245387248	-0.127137381	-6.399961771	2.51E-07	9.80E-06	6.734620166
SLC28A3	0.271121996	0.185043776	0.357200217	6.39874083	2.52E-07	9.81E-06	6.731025353
ACP2	0.116585641	0.079567633	0.153603649	6.398159592	2.52E-07	9.81E-06	6.72931399
SH3KBP1	0.066292446	0.045239627	0.087345264	6.397007304	2.53E-07	9.83E-06	6.72592121
TMEM43	-0.059107619	-0.077881185	-0.040334053	-6.39616631	2.54E-07	9.83E-06	6.723444958
TAOK3	0.051833013	0.035367691	0.068298335	6.39527566	2.54E-07	9.84E-06	6.72082246
TTC33	-0.088889419	-0.117137051	-0.060641787	-6.39279929	2.56E-07	9.88E-06	6.713530634
DMXL2	0.119622522	0.08160649	0.157638553	6.392477694	2.57E-07	9.88E-06	6.712583653
PDE8B	-0.262144388	-0.345497584	-0.178791193	-6.389124641	2.59E-07	9.96E-06	6.702709837
TMEM25	-0.101088792	-0.133241245	-0.068936338	-6.387220889	2.61E-07	1.00E-05	6.697103565
CDH3	0.093664566	0.06386974	0.123459391	6.386420711	2.61E-07	1.00E-05	6.694747104
GRB2	0.068662414	0.046817205	0.090507624	6.385367733	2.62E-07	1.00E-05	6.691646119
NABP1	0.140000693	0.095454483	0.184546903	6.384729082	2.63E-07	1.00E-05	6.689765285
MGAT5	0.048265552	0.032902689	0.063628415	6.382461031	2.64E-07	1.01E-05	6.683085693
BMPR1A	-0.114684644	-0.151200859	-0.078168429	-6.380321494	2.66E-07	1.01E-05	6.676784353
PGM5	-0.192705223	-0.254080419	-0.131330026	-6.378574605	2.67E-07	1.01E-05	6.67163927
RYR2	-0.258137619	-0.340371512	-0.175903726	-6.37710396	2.69E-07	1.02E-05	6.667307687
PARP4	0.056851083	0.038735987	0.074966179	6.37560122	2.70E-07	1.02E-05	6.662881463
JPH2	-0.113463994	-0.149631583	-0.077296406	-6.373258925	2.72E-07	1.02E-05	6.655982166
AMPD3	0.139115492	0.094770076	0.183460909	6.373086424	2.72E-07	1.02E-05	6.655474047
JAK3	0.106861605	0.072774228	0.140948983	6.368705325	2.75E-07	1.03E-05	6.642568643
H2BC14	0.13768089	0.093756682	0.181605098	6.367849198	2.76E-07	1.03E-05	6.64004664
SLC25A4	-0.113244669	-0.149379628	-0.077109711	-6.366683444	2.77E-07	1.03E-05	6.636612474
SEMA4A	0.121072124	0.082436183	0.159708065	6.366133168	2.77E-07	1.03E-05	6.634991408
SLC24A4	-0.100009673	-0.131932835	-0.068086511	-6.364424732	2.79E-07	1.03E-05	6.629958403
HCST	0.156065961	0.106248715	0.205883208	6.364312842	2.79E-07	1.03E-05	6.629628774
TSPAN14	0.096359679	0.065597167	0.127122192	6.36350796	2.80E-07	1.03E-05	6.627257561
METAP2	-0.04006551	-0.052856576	-0.027274443	-6.363366959	2.80E-07	1.03E-05	6.626842163
KLHL13	-0.142561592	-0.188077358	-0.097045827	-6.363026588	2.80E-07	1.03E-05	6.625839407
SEMA6A	0.139152231	0.094723787	0.183580676	6.362856279	2.80E-07	1.03E-05	6.625337662
RUNX1	0.06489787	0.044176758	0.085618983	6.362685138	2.80E-07	1.03E-05	6.624833464
WARS1	0.087053462	0.059254204	0.114852721	6.361739467	2.81E-07	1.03E-05	6.622047406
ST7|ST7-OT3	-0.084901414	-0.112015547	-0.05778728	-6.361246707	2.82E-07	1.03E-05	6.620595662
ALDH1B1	-0.099791627	-0.131663286	-0.067919967	-6.360810795	2.82E-07	1.03E-05	6.619311388
NAV3	0.119340233	0.081207664	0.157472802	6.357902496	2.84E-07	1.04E-05	6.610742797
CD300A	0.15539338	0.105701044	0.205085716	6.352814149	2.89E-07	1.05E-05	6.595750265
INPP5A	-0.103755445	-0.136936401	-0.070574489	-6.352505498	2.89E-07	1.05E-05	6.594840804
SAMD4A	-0.095658727	-0.126257954	-0.065059499	-6.350927839	2.90E-07	1.05E-05	6.590192048
UBXN11	0.093231191	0.063407844	0.123054538	6.350792155	2.90E-07	1.05E-05	6.589792233
SPRING1	0.069817196	0.04747629	0.092158102	6.348698092	2.92E-07	1.06E-05	6.583621638
KMO	0.285595407	0.194186201	0.377004614	6.347231369	2.94E-07	1.06E-05	6.57929951
ARPC1B	0.074671855	0.050768636	0.098575075	6.346343702	2.94E-07	1.06E-05	6.576683689
ZEB1	-0.104789092	-0.138340796	-0.071237389	-6.34489657	2.96E-07	1.06E-05	6.572419132
GLMP	0.081103945	0.055117205	0.107090686	6.340349797	3.00E-07	1.08E-05	6.5590196
DAPK3	-0.073257037	-0.096739562	-0.049774512	-6.337640515	3.02E-07	1.08E-05	6.551034776
CSTB	0.0793691	0.053924403	0.104813797	6.336905416	3.03E-07	1.08E-05	6.548868226
ZNF461	-0.081797273	-0.108024171	-0.055570374	-6.335996527	3.04E-07	1.09E-05	6.54618943
YARS1	0.048430721	0.032891537	0.063969904	6.331633774	3.08E-07	1.09E-05	6.533330439
PKD2	-0.096130078	-0.126975869	-0.065284287	-6.331205807	3.08E-07	1.09E-05	6.53206898
PTK2B	0.078719566	0.053459947	0.103979184	6.33109663	3.08E-07	1.09E-05	6.531747173
TNFRSF21	0.149730717	0.101656393	0.197805041	6.327334055	3.12E-07	1.10E-05	6.520656382
SPI1	0.108959996	0.073947636	0.143972356	6.322207409	3.16E-07	1.11E-05	6.505543737
ENOX2	-0.075080926	-0.099207908	-0.050953944	-6.321929845	3.17E-07	1.11E-05	6.504725485
MYOM1	-0.198841211	-0.26274062	-0.134941803	-6.321681464	3.17E-07	1.11E-05	6.503993257
TAP1	0.082734497	0.056146222	0.109322771	6.321491027	3.17E-07	1.11E-05	6.50343185
VAPB	-0.053556786	-0.070768749	-0.036344822	-6.321310811	3.17E-07	1.11E-05	6.502900571
C1orf162	0.156365863	0.106105954	0.206625773	6.32038153	3.18E-07	1.12E-05	6.500161012
DOK3	0.09006783	0.061096083	0.119039577	6.315650069	3.23E-07	1.12E-05	6.486211881
CTNS	0.067716438	0.045934312	0.089498564	6.315633084	3.23E-07	1.12E-05	6.486161803
AMIGO2	-0.115477971	-0.152623825	-0.078332117	-6.315559685	3.23E-07	1.12E-05	6.485945404
TMED5	0.046691915	0.031672118	0.061711713	6.315397111	3.23E-07	1.12E-05	6.485466088
CCR1	0.226211095	0.153442783	0.298979406	6.315309707	3.23E-07	1.12E-05	6.485208398
ELF4	0.085211795	0.057791995	0.112631594	6.313329912	3.25E-07	1.13E-05	6.479371305
PHOSPHO2-KLHL23|PHOSPHO2|KLHL23	-0.113183763	-0.149614864	-0.076752662	-6.311533397	3.27E-07	1.13E-05	6.474074434
APBB1IP	0.171132706	0.116043674	0.226221737	6.310894624	3.27E-07	1.13E-05	6.472191029
EXO1	0.105782809	0.07172967	0.139835947	6.310750345	3.27E-07	1.13E-05	6.471765626
MAP3K1	0.079786057	0.054101243	0.105470871	6.310643182	3.27E-07	1.13E-05	6.471449656
SIRPB1	0.132584981	0.089884831	0.175285131	6.307946132	3.30E-07	1.13E-05	6.463497259
OSBPL11	0.076731431	0.051994669	0.101468193	6.301638715	3.36E-07	1.15E-05	6.444898242
HLA-B|HLA-C	0.059919165	0.04060194	0.079236389	6.301501975	3.37E-07	1.15E-05	6.444495011
GNG12	-0.066833513	-0.088385333	-0.045281693	-6.299896113	3.38E-07	1.16E-05	6.439759433
NPY1R	-0.282528313	-0.373677954	-0.191378673	-6.296947396	3.41E-07	1.16E-05	6.431063576
TMEM106C	-0.083602968	-0.110575409	-0.056630526	-6.296866429	3.41E-07	1.16E-05	6.430824796
C5orf24	-0.069513055	-0.091939955	-0.047086155	-6.296803968	3.41E-07	1.16E-05	6.430640593
PLAUR	0.151854058	0.102860378	0.200847738	6.296647606	3.41E-07	1.16E-05	6.430179463
ITGAX	0.182446209	0.123574624	0.241317793	6.295818022	3.42E-07	1.16E-05	6.427732917
CMTM3	0.060166995	0.040751018	0.079582972	6.295382446	3.43E-07	1.16E-05	6.426448335
TBC1D9	0.064800552	0.043887138	0.085713966	6.294725775	3.43E-07	1.16E-05	6.424511696
FGD3	0.076702524	0.051937444	0.101467605	6.292061528	3.46E-07	1.16E-05	6.416654169
SOX6	-0.091947548	-0.121635473	-0.062259622	-6.291922316	3.46E-07	1.16E-05	6.416243588
SLA	0.175454757	0.118799416	0.232110098	6.291400596	3.47E-07	1.16E-05	6.414704867
ALAS1	0.056273318	0.038101498	0.074445138	6.291108062	3.47E-07	1.16E-05	6.413842086
ZNRF3	-0.078906905	-0.104391541	-0.053422269	-6.29013	3.48E-07	1.16E-05	6.41095742
LY6E	0.089411363	0.060531068	0.118291658	6.289471209	3.49E-07	1.16E-05	6.409014379
PDZRN4	-0.227071039	-0.300418092	-0.153723986	-6.289297339	3.49E-07	1.16E-05	6.408501564
SNORD116-4|SNORD116-8|SNORD116-2|SNORD116-6|SNORD116-3|SNORD116-9|SNHG14|SNORD116-5|SNORD116-1|SNORD116-7	-0.101530492	-0.134336902	-0.068724081	-6.287251379	3.51E-07	1.17E-05	6.402467068
SNORD116-5|SNORD116-1|SNORD116-9|SNORD116-8|SNORD116-2|SNORD116-4|SNORD116-3|SNORD116-6|SNHG14|SNORD116-7	-0.101530492	-0.134336902	-0.068724081	-6.287251379	3.51E-07	1.17E-05	6.402467068
KLHL42	-0.100331155	-0.132766149	-0.067896162	-6.284128326	3.55E-07	1.17E-05	6.393255376
LONRF2	-0.16657944	-0.220431679	-0.112727202	-6.284065263	3.55E-07	1.17E-05	6.393069364
SLC2A12	-0.2461857	-0.325774833	-0.166596566	-6.28394093	3.55E-07	1.17E-05	6.392702624
NSF	0.058270862	0.039426278	0.077115446	6.281855332	3.57E-07	1.18E-05	6.386550738
TCEAL1	-0.076187133	-0.100826172	-0.051548094	-6.281753789	3.57E-07	1.18E-05	6.386251213
UBE2J1	0.051665664	0.034953437	0.06837789	6.28044966	3.58E-07	1.18E-05	6.382404327
BTC	-0.158116849	-0.209263978	-0.106969721	-6.28029355	3.59E-07	1.18E-05	6.381943833
DNAJB5	-0.084045531	-0.111244946	-0.056846116	-6.277375577	3.62E-07	1.18E-05	6.373336193
PPP1R3B	-0.077056258	-0.10199937	-0.052113146	-6.275962294	3.63E-07	1.19E-05	6.369167065
FAM72D|FAM72C|FAM72A|FAM72B	0.121054322	0.081866042	0.160242601	6.275482889	3.64E-07	1.19E-05	6.36775282
ATP6V0D1	0.079419288	0.053706583	0.105131993	6.274819928	3.65E-07	1.19E-05	6.365797068
STK38L	-0.060625364	-0.080256472	-0.040994257	-6.273828093	3.66E-07	1.19E-05	6.362871099
GALNT6	0.134394775	0.090875068	0.177914482	6.273638259	3.66E-07	1.19E-05	6.362311071
MAFB	0.119299412	0.080662648	0.157936176	6.272787934	3.67E-07	1.19E-05	6.359802524
MFNG	0.123739561	0.08366166	0.163817462	6.272297545	3.67E-07	1.19E-05	6.358355811
ZBTB47	-0.054841	-0.072603609	-0.037078391	-6.272225473	3.67E-07	1.19E-05	6.358143188
SFXN2	0.080765314	0.054590525	0.106940103	6.268516074	3.71E-07	1.19E-05	6.347199632
TRPV2	0.100670993	0.068044873	0.133297113	6.268476002	3.71E-07	1.19E-05	6.347081406
APOBR	0.108070034	0.073045887	0.14309418	6.268458774	3.72E-07	1.19E-05	6.347030581
ALG3	0.04053196	0.027395241	0.053668679	6.268068545	3.72E-07	1.19E-05	6.345879283
C12orf75	-0.108333132	-0.143445815	-0.073220449	-6.267875085	3.72E-07	1.19E-05	6.345308514
TIAM1	0.144601036	0.097725819	0.191476252	6.266876922	3.73E-07	1.19E-05	6.342363585
ADGRL3	-0.217934185	-0.288587506	-0.147280863	-6.266366941	3.74E-07	1.19E-05	6.340858949
GAREM1	-0.139197675	-0.184336434	-0.094058916	-6.264774076	3.76E-07	1.19E-05	6.336159326
GGA1	0.057362328	0.038758365	0.075966291	6.263893157	3.77E-07	1.19E-05	6.333560197
CCL15|CCL15-CCL14|CCL14	0.100770687	0.068086865	0.133454508	6.263606153	3.77E-07	1.19E-05	6.332713393
RANBP17	-0.082125893	-0.108763638	-0.055488148	-6.263335793	3.77E-07	1.19E-05	6.331915694
CDC42SE1	0.049751637	0.033614386	0.065888887	6.263266322	3.77E-07	1.19E-05	6.331710717
PEG10	-0.115889656	-0.153481464	-0.078297849	-6.262886131	3.78E-07	1.19E-05	6.330588957
PCDHB16	-0.125507475	-0.166224588	-0.084790363	-6.262037539	3.79E-07	1.20E-05	6.328085142
PARP9	0.07854521	0.053057491	0.104032928	6.260539959	3.80E-07	1.20E-05	6.323666387
YAP1	-0.101454081	-0.134385427	-0.068522735	-6.258684842	3.83E-07	1.20E-05	6.318192556
CORO7-PAM16|CORO7	0.072115475	0.048705848	0.095525102	6.258309398	3.83E-07	1.20E-05	6.317084731
MKX	-0.112897968	-0.149554753	-0.076241183	-6.256836433	3.85E-07	1.21E-05	6.312738379
PI4K2A	0.069731624	0.047084218	0.092379029	6.25510155	3.87E-07	1.21E-05	6.307619062
RNASEK|RNASEK-C17orf49	0.046870214	0.031642182	0.062098246	6.252823962	3.89E-07	1.22E-05	6.300898141
MYOZ2	-0.158444105	-0.209922798	-0.106965413	-6.252758075	3.89E-07	1.22E-05	6.300703713
PHF10	-0.039210331	-0.051951288	-0.026469373	-6.252036418	3.90E-07	1.22E-05	6.298574133
FAM20A	0.165022988	0.111374767	0.218671209	6.249023644	3.94E-07	1.22E-05	6.289683335
PDK3	-0.07792157	-0.103257015	-0.052586124	-6.248160818	3.95E-07	1.23E-05	6.28713704
ACP3	0.121648585	0.082088435	0.161208734	6.247009732	3.96E-07	1.23E-05	6.283740014
ATP1A2	-0.173752295	-0.230290671	-0.117213919	-6.243243384	4.01E-07	1.24E-05	6.272624582
WASF3	-0.088902945	-0.117849024	-0.059956865	-6.239494996	4.05E-07	1.25E-05	6.261561601
SYK	0.144793492	0.097638075	0.191948908	6.23793011	4.07E-07	1.26E-05	6.256942836
FILIP1	-0.16325591	-0.216452293	-0.110059527	-6.234618108	4.11E-07	1.27E-05	6.247167139
OSR1	-0.125056516	-0.165810466	-0.084302565	-6.233897459	4.12E-07	1.27E-05	6.245040017
C1QA	0.140005442	0.094370479	0.185640405	6.232614413	4.14E-07	1.27E-05	6.241252829
PTPN1	0.037190936	0.025067256	0.049314616	6.2319748	4.14E-07	1.27E-05	6.239364849
ITGAM	0.164565448	0.110917469	0.218213428	6.231725814	4.15E-07	1.27E-05	6.2386299
TALDO1	0.063622996	0.042874682	0.084371311	6.229516602	4.17E-07	1.27E-05	6.232108712
HSF2	-0.054796567	-0.072666743	-0.03692639	-6.229419143	4.18E-07	1.27E-05	6.231821026
L3MBTL4	0.086096575	0.058017905	0.114175244	6.22920174	4.18E-07	1.27E-05	6.231179281
PDXK	0.073197053	0.049323066	0.097071039	6.228617986	4.19E-07	1.27E-05	6.229456107
CARD11	0.085786239	0.057794195	0.113778283	6.225956249	4.22E-07	1.27E-05	6.221598804
PPP2R2B	-0.161446384	-0.214127599	-0.108765169	-6.225806067	4.22E-07	1.27E-05	6.221155466
LGMN	0.084062393	0.056630092	0.111494694	6.225332519	4.23E-07	1.27E-05	6.219757545
NAP1L3	-0.145011995	-0.192334799	-0.097689191	-6.225245802	4.23E-07	1.27E-05	6.219501554
PPP1R9A	-0.198511406	-0.263296324	-0.133726489	-6.2249319	4.23E-07	1.27E-05	6.218574906
SYNRG	0.039585474	0.026665987	0.052504961	6.224631212	4.24E-07	1.27E-05	6.217687264
MAGED2	-0.066208029	-0.087818352	-0.044597706	-6.22404105	4.24E-07	1.27E-05	6.21594507
IKBKE	0.067224849	0.045282139	0.089167559	6.223900206	4.24E-07	1.27E-05	6.21552929
FBLN5	-0.09831282	-0.130403173	-0.066222468	-6.223844267	4.25E-07	1.27E-05	6.215364153
FUCA1	0.09978794	0.067194253	0.132381627	6.219673867	4.30E-07	1.29E-05	6.203052474
PPIF	0.106939393	0.072006274	0.141872512	6.219040639	4.31E-07	1.29E-05	6.201183031
SSH2	0.091808676	0.061813751	0.121803601	6.218118512	4.32E-07	1.29E-05	6.198460653
AIM2	0.152559093	0.102697331	0.202420854	6.215749874	4.35E-07	1.29E-05	6.19146763
SLC15A3	0.125257266	0.084318572	0.166195959	6.215727906	4.35E-07	1.29E-05	6.191402772
BDNF	-0.197258623	-0.261734648	-0.132782598	-6.215281283	4.36E-07	1.29E-05	6.190084163
TSPAN13	0.172216613	0.115925441	0.228507785	6.215238497	4.36E-07	1.29E-05	6.189957843
LRRC8D	0.097563085	0.065671999	0.129454171	6.214973307	4.36E-07	1.29E-05	6.189174895
ZEB2	0.041507408	0.027939078	0.055075739	6.214729872	4.36E-07	1.29E-05	6.188456172
PNPLA6	0.052814591	0.035549974	0.070079209	6.214697832	4.36E-07	1.29E-05	6.188361576
ABHD16A	0.052697151	0.035470004	0.069924298	6.214365991	4.37E-07	1.29E-05	6.187381839
GNPDA1	0.060338967	0.040608181	0.080069753	6.21264496	4.39E-07	1.29E-05	6.182300549
NCF4	0.15274946	0.102798403	0.202700517	6.21238055	4.39E-07	1.29E-05	6.181519876
HM13	0.0559282	0.03763721	0.074219191	6.21178857	4.40E-07	1.29E-05	6.179772042
DHRS9	0.189703188	0.127658545	0.251747831	6.211455638	4.41E-07	1.29E-05	6.178789048
TBC1D2	0.124716496	0.083911496	0.165521497	6.209170131	4.44E-07	1.30E-05	6.172040886
TTC38	0.04009342	0.026972733	0.053214106	6.207826793	4.45E-07	1.30E-05	6.168074474
MGAT1	0.087059139	0.058567785	0.115550494	6.207608477	4.46E-07	1.30E-05	6.167429853
MCU	-0.064080941	-0.085057696	-0.043104186	-6.206026398	4.48E-07	1.31E-05	6.162758422
CORO1A	0.115591054	0.077746974	0.153435135	6.205107541	4.49E-07	1.31E-05	6.160045255
TGFBI	0.075800821	0.050983321	0.100618321	6.204959122	4.49E-07	1.31E-05	6.159607004
MANSC1	-0.144144577	-0.191346339	-0.096942815	-6.20387655	4.51E-07	1.31E-05	6.156410381
GET1-SH3BGR|SH3BGR	-0.163500538	-0.217050354	-0.109950721	-6.202749579	4.52E-07	1.31E-05	6.153082609
SCIMP	0.149960432	0.100834663	0.199086201	6.201408936	4.54E-07	1.31E-05	6.149123833
BCAM	-0.086991168	-0.115488937	-0.058493399	-6.201365781	4.54E-07	1.31E-05	6.1489964
RAB5C	0.039160494	0.026331669	0.051989318	6.201322776	4.54E-07	1.31E-05	6.148869411
STARD8	0.101486555	0.068232665	0.134740445	6.199963139	4.56E-07	1.31E-05	6.144854477
AKIRIN2	0.058182948	0.039112235	0.07725366	6.198003999	4.59E-07	1.32E-05	6.139069129
MAF	0.091177196	0.061262843	0.12109155	6.191981658	4.67E-07	1.34E-05	6.121284255
DENND1B	0.052766573	0.035452614	0.070080533	6.191352605	4.68E-07	1.34E-05	6.119426492
C1QTNF2	-0.088037011	-0.116938732	-0.05913529	-6.188204179	4.72E-07	1.35E-05	6.11012813
TPM2	-0.089683334	-0.119126607	-0.060240062	-6.187977312	4.73E-07	1.35E-05	6.109458103
ARHGAP25	0.1479073	0.099344313	0.196470288	6.187386714	4.74E-07	1.35E-05	6.107713826
CHST15	0.085108385	0.057162237	0.113054532	6.186905037	4.74E-07	1.35E-05	6.106291225
CDKL5	-0.12086425	-0.160551605	-0.081176895	-6.18683817	4.74E-07	1.35E-05	6.106093737
TRDMT1	-0.088706034	-0.117834018	-0.05957805	-6.186795843	4.74E-07	1.35E-05	6.105968728
TNIP3	0.1188401	0.079814482	0.157865717	6.186375393	4.75E-07	1.35E-05	6.104726949
ARHGEF9	-0.11405172	-0.151507011	-0.076596428	-6.18602553	4.75E-07	1.35E-05	6.10369364
HLA-C|HLA-B	0.049747339	0.033407184	0.066087493	6.184957846	4.77E-07	1.35E-05	6.10054025
DBNDD2|SYS1-DBNDD2	-0.045208755	-0.060062037	-0.030355473	-6.183340515	4.79E-07	1.36E-05	6.095763403
KNTC1	0.080135827	0.05380138	0.106470275	6.181951045	4.81E-07	1.36E-05	6.09165948
SPARCL1	-0.090176891	-0.119831403	-0.060522379	-6.177710141	4.87E-07	1.37E-05	6.079133172
THSD1	0.062947493	0.042246463	0.083648522	6.177454248	4.88E-07	1.37E-05	6.078377323
ZNF366	0.093625932	0.062834678	0.124417186	6.177202364	4.88E-07	1.37E-05	6.077633314
PFN2	-0.132927551	-0.176644321	-0.089210782	-6.177176212	4.88E-07	1.37E-05	6.077556068
SGCB	-0.093032018	-0.123633801	-0.062430235	-6.176020997	4.90E-07	1.37E-05	6.074143792
ABHD3	0.093125486	0.062491105	0.123759867	6.175647427	4.90E-07	1.37E-05	6.073040332
SLC5A6	0.063253792	0.042438047	0.084069537	6.173303812	4.94E-07	1.38E-05	6.066117588
PDZD2	-0.136237185	-0.181078863	-0.091395506	-6.17215535	4.96E-07	1.38E-05	6.062725105
ARL15	0.088430519	0.059321797	0.11753924	6.171661425	4.96E-07	1.38E-05	6.061266071
GNS	0.056980991	0.038222978	0.075739004	6.171151637	4.97E-07	1.38E-05	6.059760166
PGM5|PGM5P2	-0.151858581	-0.201852947	-0.101864214	-6.170797745	4.98E-07	1.38E-05	6.058714771
LMCD1	-0.097247352	-0.129263036	-0.065231668	-6.17075133	4.98E-07	1.38E-05	6.05857766
BEND5	-0.124298704	-0.165222498	-0.08337491	-6.170406217	4.98E-07	1.38E-05	6.057558194
ATOH8	-0.117649482	-0.156389011	-0.078909954	-6.169624627	4.99E-07	1.38E-05	6.055249354
CDO1	-0.135865609	-0.180608705	-0.091122513	-6.168883369	5.00E-07	1.38E-05	6.053059639
EFHD2	0.104596645	0.070149581	0.139043709	6.168628159	5.01E-07	1.38E-05	6.052305732
IRF1	0.113086021	0.075841195	0.150330846	6.16830767	5.01E-07	1.38E-05	6.051358981
EDEM2|MMP24-AS1-EDEM2	0.082107618	0.055061885	0.109153351	6.167479943	5.03E-07	1.38E-05	6.048913792
PRKCH	0.127925827	0.085785007	0.170066647	6.167061776	5.03E-07	1.38E-05	6.047678475
PRUNE2	-0.171481736	-0.227980663	-0.114982809	-6.165960204	5.05E-07	1.38E-05	6.044424269
CYTH1	0.115410162	0.077368821	0.153451502	6.163271306	5.09E-07	1.39E-05	6.036480696
RENBP	0.113844323	0.076309542	0.151379104	6.161699902	5.11E-07	1.40E-05	6.031838324
SENP3-EIF4A1|EIF4A1	0.048752993	0.032678145	0.06482784	6.161372542	5.12E-07	1.40E-05	6.0308712
FGF2	-0.083522764	-0.111065796	-0.055979733	-6.160502912	5.13E-07	1.40E-05	6.028302022
NLGN1	-0.249565158	-0.331874595	-0.16725572	-6.159668895	5.14E-07	1.40E-05	6.025838032
HSPA1L	-0.072153844	-0.095951075	-0.048356612	-6.159650672	5.15E-07	1.40E-05	6.025784193
CASQ1	-0.139934816	-0.186105833	-0.093763799	-6.157145138	5.18E-07	1.40E-05	6.018381793
CD300C	0.106049014	0.07105746	0.141040568	6.156961711	5.19E-07	1.40E-05	6.017839864
LRRC25	0.116970771	0.078375119	0.155566423	6.156898838	5.19E-07	1.40E-05	6.017654109
PBXIP1	-0.064372042	-0.0856123	-0.043131783	-6.156877826	5.19E-07	1.40E-05	6.017592028
PPP1R14A	-0.115134173	-0.153125786	-0.077142559	-6.156580435	5.19E-07	1.40E-05	6.016713395
RTL8C	-0.042114948	-0.056013123	-0.028216774	-6.156041925	5.20E-07	1.40E-05	6.015122371
MREG	0.200155004	0.13408948	0.266220528	6.154809515	5.22E-07	1.41E-05	6.011481193
DENND1A	0.04754278	0.031849372	0.063236187	6.154465906	5.23E-07	1.41E-05	6.010465985
IL17RD	-0.063114796	-0.083949527	-0.042280066	-6.154125369	5.23E-07	1.41E-05	6.009459849
FOLR2	0.11866637	0.079487459	0.157845282	6.153161842	5.25E-07	1.41E-05	6.006613033
P2RX4	0.087655478	0.058707111	0.116603844	6.151457719	5.27E-07	1.41E-05	6.001577994
SACS	-0.105935423	-0.140923448	-0.070947398	-6.150987266	5.28E-07	1.41E-05	6.000187964
NADSYN1	0.036485147	0.024434772	0.048535522	6.150898944	5.28E-07	1.41E-05	5.999927003
BID	0.08383485	0.056144955	0.111524745	6.150725374	5.28E-07	1.41E-05	5.999414159
SLAMF6	0.201493161	0.134939346	0.268046976	6.150499722	5.29E-07	1.41E-05	5.99874743
LMNB1	0.118461583	0.079332815	0.157590351	6.150414849	5.29E-07	1.41E-05	5.998496659
DLG3	-0.125303259	-0.166743366	-0.083863152	-6.142774071	5.41E-07	1.44E-05	5.975919619
GUSB	0.095509127	0.063905759	0.127112494	6.139522006	5.47E-07	1.45E-05	5.966309818
AP1B1	0.082487437	0.055181615	0.109793259	6.136992591	5.51E-07	1.46E-05	5.9588352
CASP10	0.145550166	0.097368499	0.193731832	6.136969027	5.51E-07	1.46E-05	5.958765568
TIMELESS	0.075996586	0.050837358	0.101155815	6.136486913	5.52E-07	1.46E-05	5.957340859
GGA2	0.06816151	0.045589754	0.090733267	6.134750462	5.54E-07	1.46E-05	5.952209366
RERG	-0.148933418	-0.198263819	-0.099603017	-6.133389707	5.57E-07	1.47E-05	5.948188049
PCDH11Y|PCDH11X	-0.333572165	-0.444079895	-0.223064436	-6.132254861	5.59E-07	1.47E-05	5.944834298
MAX	0.036961631	0.024714602	0.049208661	6.13117083	5.60E-07	1.47E-05	5.941630679
SSX2IP	-0.098087924	-0.130589713	-0.065586134	-6.131000023	5.61E-07	1.47E-05	5.941125892
TNFRSF14	0.087679347	0.058614439	0.116744255	6.128460678	5.65E-07	1.48E-05	5.933621247
LAIR1	0.141055517	0.094294667	0.187816367	6.128168913	5.65E-07	1.48E-05	5.932758968
RHBDF2	0.112141493	0.074945556	0.14933743	6.12482777	5.71E-07	1.49E-05	5.922884399
GM2A	0.088862222	0.059384978	0.118339465	6.12425611	5.72E-07	1.49E-05	5.921194855
HAND2	-0.153196952	-0.204018708	-0.102375196	-6.12383534	5.73E-07	1.49E-05	5.919951259
LCP2	0.136855678	0.091399866	0.182311491	6.116407946	5.86E-07	1.52E-05	5.89799854
SDK1	-0.120073644	-0.159956232	-0.080191057	-6.116280768	5.86E-07	1.52E-05	5.897622633
HDX	-0.111387914	-0.148390195	-0.074385633	-6.115509163	5.87E-07	1.52E-05	5.895341947
RYR3	-0.139123371	-0.185340072	-0.09290667	-6.115390535	5.88E-07	1.52E-05	5.894991307
LILRB2	0.124537048	0.083156247	0.165917849	6.113961868	5.90E-07	1.52E-05	5.890768443
PARP15	0.195251824	0.130349693	0.260153954	6.111660102	5.94E-07	1.53E-05	5.883964736
CD68	0.125448831	0.083746242	0.167151421	6.111202088	5.95E-07	1.53E-05	5.882610891
IL2RG	0.169421301	0.11310004	0.225742562	6.111090164	5.95E-07	1.53E-05	5.882280053
SOBP	-0.09084834	-0.121051451	-0.06064523	-6.110663541	5.96E-07	1.53E-05	5.88101899
PRSS35	-0.126909689	-0.169113052	-0.084706326	-6.109009062	5.99E-07	1.53E-05	5.87612843
LARP6	-0.058562409	-0.07803798	-0.039086839	-6.108742262	5.99E-07	1.53E-05	5.875339774
PLEKHB2	0.077600602	0.05179308	0.103408124	6.108602094	6.00E-07	1.53E-05	5.874925441
PAFAH2	0.039785067	0.026553161	0.053016973	6.10830518	6.00E-07	1.53E-05	5.874047765
PKDCC	-0.078880334	-0.105118401	-0.052642267	-6.107450454	6.02E-07	1.53E-05	5.871521185
GZMB	0.151316688	0.10098296	0.201650417	6.107321382	6.02E-07	1.53E-05	5.871139647
TRPC1	-0.139829183	-0.186360242	-0.093298123	-6.104891144	6.06E-07	1.54E-05	5.863955713
CLMN	0.110312942	0.073594627	0.147031258	6.103328781	6.09E-07	1.54E-05	5.859337179
PTGDS	0.097575441	0.065096304	0.130054578	6.103220887	6.09E-07	1.54E-05	5.859018229
NPR1	-0.214117617	-0.285391211	-0.142844023	-6.103048081	6.10E-07	1.54E-05	5.858507387
HLF	-0.165805775	-0.221005477	-0.110606073	-6.1021934	6.11E-07	1.55E-05	5.855980811
NRROS	0.101951604	0.067990741	0.135912467	6.098715728	6.18E-07	1.56E-05	5.845700026
ARRB1	0.130551787	0.087061795	0.17404178	6.098408882	6.18E-07	1.56E-05	5.844792902
LRRC8B	0.095402189	0.063621365	0.127183014	6.098404475	6.18E-07	1.56E-05	5.844779872
TNFSF8	0.133997318	0.089355274	0.178639361	6.097826839	6.19E-07	1.56E-05	5.84307221
CCDC8	-0.090292902	-0.120376008	-0.060209796	-6.097530556	6.20E-07	1.56E-05	5.842196309
TPH1	-0.340126093	-0.453446816	-0.22680537	-6.097526026	6.20E-07	1.56E-05	5.842182917
HLA-F	0.07488503	0.049927443	0.099842618	6.095585936	6.23E-07	1.56E-05	5.836447351
SERPINB9	0.079010887	0.052677988	0.105343786	6.09552776	6.24E-07	1.56E-05	5.836275363
SNORD116-6|SNORD116-3|SNORD116-1|SNORD116-4|SNORD116-2|SNORD116-8|SNHG14|SNORD116-5|SNORD116-7|SNORD116-9	-0.107259	-0.143008475	-0.071509525	-6.095188273	6.24E-07	1.56E-05	5.835271711
DSTN	-0.083431537	-0.111241001	-0.055622072	-6.094816946	6.25E-07	1.56E-05	5.834173927
CNIH3	0.160589413	0.107050923	0.214127902	6.093598622	6.27E-07	1.57E-05	5.830572066
IL4I1|NUP62	0.10183448	0.067882258	0.135786702	6.093259821	6.28E-07	1.57E-05	5.829570424
HCLS1	0.116645557	0.077748148	0.155542965	6.092149925	6.30E-07	1.57E-05	5.826289075
SEPTIN6	0.091198494	0.060786021	0.121610968	6.091987083	6.30E-07	1.57E-05	5.825807638
BTK	0.175007554	0.116639905	0.233375203	6.091267081	6.32E-07	1.57E-05	5.823678967
IL10RA	0.157068667	0.104673805	0.209463528	6.090092817	6.34E-07	1.57E-05	5.820207247
PPP2CB	-0.055155045	-0.073555169	-0.036754921	-6.089582897	6.35E-07	1.57E-05	5.818699655
NAGK	0.060670382	0.040429882	0.080910883	6.089456447	6.35E-07	1.57E-05	5.818325798
ST3GAL5	0.099416044	0.0662482	0.132583888	6.08922869	6.35E-07	1.57E-05	5.817652425
RNF180	-0.127104665	-0.169513972	-0.084695358	-6.088682974	6.36E-07	1.57E-05	5.816038988
EOGT	-0.07132617	-0.095127859	-0.047524482	-6.087853411	6.38E-07	1.57E-05	5.813586324
GBGT1	0.082205681	0.054770948	0.109640415	6.087292072	6.39E-07	1.57E-05	5.811926673
HLA-L	0.064377901	0.042889042	0.08586676	6.086203975	6.41E-07	1.58E-05	5.808709587
ARHGAP4	0.106342013	0.070844256	0.141839769	6.085930915	6.42E-07	1.58E-05	5.807902246
TFPI2	-0.200619792	-0.26760846	-0.133631124	-6.084087942	6.45E-07	1.58E-05	5.802453195
ARHGDIB	0.054459286	0.036273653	0.072644918	6.083683113	6.46E-07	1.58E-05	5.801256239
RUBCNL	0.141056063	0.093949254	0.188162871	6.083186377	6.47E-07	1.58E-05	5.799787535
MACROD2	-0.084077575	-0.112156006	-0.055999144	-6.083176052	6.47E-07	1.58E-05	5.799757007
NPL	0.185875911	0.123792673	0.247959149	6.082355471	6.49E-07	1.58E-05	5.797330771
PARVG	0.127158524	0.084683633	0.169633415	6.081857703	6.50E-07	1.58E-05	5.795858999
CD84	0.18221285	0.121340563	0.243085138	6.081103952	6.51E-07	1.58E-05	5.793630337
TEC	0.069418804	0.046220146	0.092617462	6.07907233	6.55E-07	1.59E-05	5.787623234
LBH	-0.088009325	-0.117423704	-0.058594946	-6.078438934	6.56E-07	1.59E-05	5.785750388
LOC646903	-0.128396247	-0.171330173	-0.08546232	-6.07539849	6.62E-07	1.60E-05	5.776760139
MCAM	-0.126846888	-0.169276695	-0.084417082	-6.073399019	6.66E-07	1.61E-05	5.770847793
TYROBP	0.118368825	0.078771958	0.157965692	6.072947989	6.67E-07	1.61E-05	5.769514102
SLCO2B1	0.129494993	0.086165126	0.17282486	6.07139752	6.70E-07	1.62E-05	5.764929342
SNX24	0.076058644	0.05060406	0.101513228	6.070236665	6.73E-07	1.62E-05	5.761496634
SH2B3	0.075002384	0.049899027	0.100105741	6.069687206	6.74E-07	1.62E-05	5.759871845
SLC24A3	-0.110549707	-0.147555364	-0.07354405	-6.068935543	6.75E-07	1.62E-05	5.757649109
DRAM1	0.104767817	0.069691339	0.139844295	6.067851726	6.78E-07	1.62E-05	5.754444138
LDOC1	-0.15467759	-0.206463977	-0.102891203	-6.067849901	6.78E-07	1.62E-05	5.75443874
IKZF1	0.168135447	0.111841217	0.224429676	6.067621051	6.78E-07	1.62E-05	5.753762002
KCNAB2	0.139071514	0.092496005	0.185647022	6.066016967	6.81E-07	1.63E-05	5.749018474
UNC13C	-0.293919902	-0.39238062	-0.195459184	-6.064416841	6.85E-07	1.63E-05	5.744286583
DOCK2	0.147437576	0.098044818	0.196830333	6.064122353	6.85E-07	1.63E-05	5.743415717
AKAP5	-0.168862667	-0.225435927	-0.112289407	-6.06380865	6.86E-07	1.63E-05	5.742488024
PSME2	0.076503353	0.050860641	0.102146065	6.060934166	6.92E-07	1.64E-05	5.733987389
ZBTB10	-0.07576239	-0.101171185	-0.050353594	-6.057489001	6.99E-07	1.66E-05	5.723798815
ATP6V0D2	0.323727496	0.215152172	0.43230282	6.057194285	7.00E-07	1.66E-05	5.722927219
RASSF3	-0.077432086	-0.103403462	-0.05146071	-6.056881119	7.00E-07	1.66E-05	5.722001061
TXNDC15	-0.043812054	-0.058507334	-0.029116773	-6.056737937	7.00E-07	1.66E-05	5.72157761
RASSF5	0.08702032	0.057829927	0.116210713	6.056249807	7.02E-07	1.66E-05	5.720134003
CDCP1	0.125627322	0.083484031	0.167770612	6.055900167	7.02E-07	1.66E-05	5.719099966
TNFAIP8	0.08016497	0.053270586	0.107059354	6.055445168	7.03E-07	1.66E-05	5.71775433
PCDH11X|PCDH11Y	-0.305851992	-0.408473339	-0.203230646	-6.054756113	7.05E-07	1.66E-05	5.715716479
SLC1A5	0.051865353	0.034460475	0.069270231	6.053818659	7.07E-07	1.66E-05	5.712943978
REEP4	0.099994287	0.066431435	0.133557139	6.05256381	7.09E-07	1.66E-05	5.709232749
RPS6KA6	-0.301829374	-0.403140653	-0.200518096	-6.05238791	7.10E-07	1.66E-05	5.708712522
MRGPRF	-0.115085573	-0.153715811	-0.076455336	-6.052245723	7.10E-07	1.66E-05	5.708291999
CEP55	0.115008383	0.076400568	0.153616197	6.051699119	7.11E-07	1.66E-05	5.706675396
ICA1	0.103401167	0.068673707	0.138128626	6.048886999	7.17E-07	1.67E-05	5.698358323
CD37	0.114768314	0.076209313	0.153327315	6.046711888	7.22E-07	1.68E-05	5.691925121
PRF1	0.076894735	0.051059857	0.102729612	6.04662793	7.22E-07	1.68E-05	5.691676801
TBXAS1	0.139410483	0.0925654	0.186255565	6.045809677	7.24E-07	1.68E-05	5.689256666
ATP6V0A1	0.039029213	0.025912253	0.052146173	6.044768164	7.26E-07	1.69E-05	5.68617618
GJA1	-0.104267939	-0.139316608	-0.06921927	-6.043691814	7.28E-07	1.69E-05	5.682992626
BIN2	0.18460276	0.12254021	0.24666531	6.042708207	7.31E-07	1.69E-05	5.680083353
CTSH	0.132861637	0.088191915	0.177531359	6.042398955	7.31E-07	1.69E-05	5.679168658
GSAP	0.104788727	0.06955688	0.140020573	6.042298906	7.31E-07	1.69E-05	5.678872734
PDCD1LG2	0.119967507	0.079631147	0.160303868	6.042128724	7.32E-07	1.69E-05	5.678369375
NOL12	0.041833057	0.027766007	0.055900108	6.041428151	7.33E-07	1.69E-05	5.676297226
CCRL2	0.164911354	0.109439448	0.22038326	6.039493513	7.38E-07	1.70E-05	5.670574907
PLAU	0.109909244	0.072935928	0.146882559	6.039053473	7.39E-07	1.70E-05	5.669273333
SLC20A2	-0.091883708	-0.122795381	-0.060972035	-6.038638774	7.40E-07	1.70E-05	5.668046713
NAIP|GUSBP14	0.085174276	0.056515423	0.113833129	6.037716225	7.42E-07	1.70E-05	5.665317923
ACSL5	0.158872483	0.105411496	0.212333471	6.037188769	7.43E-07	1.70E-05	5.663757763
NAALADL2	-0.130522849	-0.174450231	-0.086595467	-6.036348026	7.45E-07	1.71E-05	5.661270921
HEXA	0.063393989	0.042046487	0.084741491	6.032871398	7.52E-07	1.72E-05	5.650987181
LFNG	0.093212063	0.061823034	0.124601092	6.032777232	7.53E-07	1.72E-05	5.650708636
RGCC	0.123865791	0.082145095	0.165586487	6.031465992	7.56E-07	1.73E-05	5.646829957
HLA-C	0.047498088	0.031499442	0.063496734	6.031369772	7.56E-07	1.73E-05	5.646545336
SLC43A3	0.092075749	0.061047375	0.123104122	6.028500513	7.62E-07	1.74E-05	5.638057856
TENT5B	-0.061873883	-0.08272864	-0.041019127	-6.02733453	7.65E-07	1.74E-05	5.634608736
NRXN3	-0.148853304	-0.199026431	-0.098680177	-6.027127246	7.66E-07	1.74E-05	5.633995563
FXYD1	-0.114042894	-0.152489759	-0.075596029	-6.02601688	7.68E-07	1.74E-05	5.63071093
NKIRAS1	-0.075707708	-0.10123759	-0.050177826	-6.02440752	7.72E-07	1.74E-05	5.625950148
KCNMB1	-0.092839308	-0.124150181	-0.061528434	-6.023650423	7.74E-07	1.74E-05	5.623710494
ACVRL1	0.060839292	0.040320558	0.081358027	6.023607044	7.74E-07	1.74E-05	5.623582171
C2	0.181634312	0.120367807	0.242900818	6.022791549	7.76E-07	1.74E-05	5.621169749
ABHD12	0.060476119	0.040075449	0.080876789	6.022302053	7.77E-07	1.74E-05	5.6197217
COX7A1	-0.07022048	-0.093910879	-0.046530082	-6.021635664	7.78E-07	1.74E-05	5.617750349
PARP12	0.076231878	0.050512855	0.101950901	6.021507055	7.79E-07	1.74E-05	5.617369889
SORBS1	-0.136226138	-0.182187679	-0.090264596	-6.021281086	7.79E-07	1.74E-05	5.616701411
PAK3	-0.185627624	-0.248256811	-0.122998437	-6.021280748	7.79E-07	1.74E-05	5.616700413
NCKAP1L	0.152432272	0.101002319	0.203862225	6.021210987	7.79E-07	1.74E-05	5.616494039
ZNF441	-0.085702956	-0.114622225	-0.056783686	-6.020485716	7.81E-07	1.74E-05	5.614348481
ARHGAP18	0.104648717	0.069335856	0.139961579	6.020381941	7.81E-07	1.74E-05	5.614041485
TCEAL2	-0.183022584	-0.244782507	-0.121262662	-6.020339568	7.81E-07	1.74E-05	5.613916134
MYL6	-0.032111716	-0.042947639	-0.021275793	-6.02033511	7.81E-07	1.74E-05	5.613902945
PLIN2	0.188960847	0.125195862	0.252725833	6.020223464	7.82E-07	1.74E-05	5.613572663
IL13RA2	-0.188715792	-0.252403073	-0.125028512	-6.019751822	7.83E-07	1.74E-05	5.612177405
CSRP1	-0.067499991	-0.090289415	-0.044710567	-6.017185658	7.89E-07	1.75E-05	5.604585824
OCA2	-0.114404243	-0.153029563	-0.075778923	-6.017181197	7.89E-07	1.75E-05	5.604572628
IRAG2	0.14808337	0.098085279	0.19808146	6.016943255	7.89E-07	1.75E-05	5.603868707
KCNS3	-0.092357865	-0.123542316	-0.061173415	-6.016706646	7.90E-07	1.75E-05	5.60316873
RIPOR2	0.129315015	0.08565186	0.17297817	6.016679674	7.90E-07	1.75E-05	5.603088936
C1QC	0.123127607	0.0815182	0.164737015	6.011556806	8.02E-07	1.77E-05	5.587933268
MAP2	-0.173367474	-0.232000832	-0.114734116	-6.006837745	8.14E-07	1.79E-05	5.573971728
ADAP1	0.077622339	0.051361489	0.103883188	6.004833906	8.19E-07	1.80E-05	5.568043143
FHOD1	0.062620233	0.041433627	0.083806839	6.004492844	8.19E-07	1.80E-05	5.567034062
CTSD	0.067963586	0.044967944	0.090959228	6.004181277	8.20E-07	1.80E-05	5.566112246
PLEK2	0.067579992	0.044713541	0.090446444	6.004023874	8.21E-07	1.80E-05	5.565646544
TGFB3	-0.091367733	-0.122284185	-0.060451281	-6.003800464	8.21E-07	1.80E-05	5.564985552
P2RX7	0.139111723	0.092028687	0.186194759	6.002363828	8.25E-07	1.81E-05	5.560735016
IRF5	0.100937421	0.066772885	0.135101956	6.002051704	8.25E-07	1.81E-05	5.559811536
NCKAP1	-0.086678411	-0.116020997	-0.057335824	-6.001165332	8.28E-07	1.81E-05	5.557189024
ADNP2	-0.040241194	-0.053871931	-0.026610457	-5.997559637	8.37E-07	1.83E-05	5.546520667
CALCOCO1	-0.075064303	-0.100492602	-0.049636004	-5.997070991	8.38E-07	1.83E-05	5.545074864
LAT2	0.075477767	0.04990931	0.101046225	5.997048577	8.38E-07	1.83E-05	5.545008543
MBNL3	0.113165313	0.074826535	0.151504091	5.996503748	8.39E-07	1.83E-05	5.543396502
EDEM1	0.056518264	0.037365592	0.075670937	5.994907463	8.43E-07	1.83E-05	5.538673369
FKBP7	-0.074593373	-0.099872399	-0.049314347	-5.994637951	8.44E-07	1.83E-05	5.537875923
GNPTG	0.056879435	0.037589447	0.076169423	5.990269541	8.55E-07	1.85E-05	5.524950261
PRELID2	-0.073672566	-0.098658459	-0.048686672	-5.99009837	8.56E-07	1.85E-05	5.524443776
PLS3	-0.080908866	-0.108350527	-0.053467205	-5.989751027	8.56E-07	1.85E-05	5.523416007
KPNA2	0.081400342	0.053785877	0.109014807	5.988425394	8.60E-07	1.85E-05	5.519493509
MMP8	0.383970864	0.253710107	0.51423162	5.988357544	8.60E-07	1.85E-05	5.519292742
TLL1	0.16328274	0.107877275	0.218688204	5.987020258	8.64E-07	1.86E-05	5.515335725
ZDHHC15	-0.101689327	-0.136202723	-0.067175931	-5.985641908	8.67E-07	1.86E-05	5.511257162
S1PR3|C9orf47	-0.079504792	-0.10649721	-0.052512373	-5.983765367	8.72E-07	1.87E-05	5.505704384
GPR63	-0.177316121	-0.237526348	-0.117105894	-5.982752057	8.75E-07	1.88E-05	5.502705921
SAMSN1	0.172227657	0.113737083	0.230718231	5.981912515	8.77E-07	1.88E-05	5.500221635
ZFAND1	-0.070524698	-0.09447715	-0.046572247	-5.981558006	8.78E-07	1.88E-05	5.499172605
FUCA2	0.053619814	0.035399762	0.071839866	5.978589468	8.86E-07	1.89E-05	5.490388286
TNFRSF1A	0.037109266	0.024498802	0.049719731	5.97825367	8.87E-07	1.89E-05	5.4893946
TTLL7	-0.164315047	-0.220167345	-0.108462749	-5.976670828	8.91E-07	1.90E-05	5.484710669
MS4A6E	0.282553635	0.186506464	0.378600806	5.976396056	8.92E-07	1.90E-05	5.483897564
CRIM1	-0.07756983	-0.10395007	-0.051189591	-5.973613906	8.99E-07	1.91E-05	5.47566452
CLEC1A	0.132232129	0.087230862	0.177233395	5.969463498	9.10E-07	1.93E-05	5.463382208
ST6GALNAC2	0.082356033	0.054328494	0.110383573	5.969438672	9.10E-07	1.93E-05	5.463308738
ELMO1	0.122276429	0.080662635	0.163890223	5.969369766	9.11E-07	1.93E-05	5.463104824
ADAMTS1	-0.096276779	-0.129046033	-0.063507526	-5.968676747	9.12E-07	1.93E-05	5.461053938
PGBD5	0.116749611	0.07700362	0.156495602	5.96740018	9.16E-07	1.93E-05	5.457276107
SOAT1	0.089603566	0.059094906	0.120112226	5.96657635	9.18E-07	1.93E-05	5.454838076
CCNB2	0.126195695	0.083227487	0.169163903	5.966509646	9.18E-07	1.93E-05	5.454640672
LACTB	0.071664779	0.047263685	0.096065873	5.966498134	9.18E-07	1.93E-05	5.454606605
CIITA	0.074536571	0.049156071	0.099917071	5.966124102	9.19E-07	1.93E-05	5.453499696
MCM5	0.05730273	0.037788391	0.076817069	5.965467877	9.21E-07	1.93E-05	5.451557659
NRK	-0.226896541	-0.304167331	-0.149625751	-5.96534508	9.22E-07	1.93E-05	5.451194249
DICER1	0.032769634	0.021608846	0.043930421	5.964853574	9.23E-07	1.93E-05	5.449739676
RRAD	-0.114585355	-0.153620622	-0.075550087	-5.963414496	9.27E-07	1.94E-05	5.445480814
SNORD116-26|SNORD116-25	-0.156967763	-0.210465676	-0.10346985	-5.960691949	9.35E-07	1.95E-05	5.437423503
NIBAN1	-0.073897811	-0.099083766	-0.048711856	-5.960685393	9.35E-07	1.95E-05	5.4374041
FYN	0.073143024	0.048214285	0.098071762	5.960677987	9.35E-07	1.95E-05	5.437382184
DOK1	0.05301884	0.034930822	0.071106857	5.954733015	9.51E-07	1.98E-05	5.41978773
NCF1C|NCF1B|NCF1	0.089161396	0.058736598	0.119586194	5.953497974	9.55E-07	1.99E-05	5.416132485
HABP4	-0.078362989	-0.10510605	-0.051619928	-5.952822387	9.57E-07	1.99E-05	5.414132994
CRYBG1	0.128699576	0.084762121	0.172637032	5.950661729	9.63E-07	2.00E-05	5.407738191
IDH1	0.071530038	0.047106961	0.095953115	5.949920016	9.65E-07	2.00E-05	5.40554296
KLHL6	0.145391002	0.095736509	0.195045495	5.948425486	9.70E-07	2.01E-05	5.401119601
NLRP3	0.145956612	0.096104684	0.19580854	5.947916525	9.71E-07	2.01E-05	5.399613223
IFNAR2	0.077529542	0.051034291	0.104024793	5.944594466	9.81E-07	2.02E-05	5.389780769
NSMF	-0.092111211	-0.123589812	-0.06063261	-5.944565559	9.81E-07	2.02E-05	5.389695209
PNP	0.11707656	0.077048793	0.157104327	5.941986159	9.89E-07	2.03E-05	5.382060711
HTR1B	-0.063718657	-0.085507478	-0.041929836	-5.940950441	9.92E-07	2.03E-05	5.378995168
ADAMDEC1	0.257068648	0.169162095	0.344975202	5.940881797	9.92E-07	2.03E-05	5.378791993
DNAJC18	-0.094662902	-0.127038729	-0.062287075	-5.939939094	9.95E-07	2.04E-05	5.376001741
FTL	0.058930529	0.038772917	0.079088141	5.939150244	9.97E-07	2.04E-05	5.373666857
MYO3A	-0.179829836	-0.241348704	-0.118310968	-5.938495912	9.99E-07	2.04E-05	5.371730122
HAND2-AS1	-0.352174456	-0.472657575	-0.231691337	-5.938198339	1.00E-06	2.04E-05	5.370849344
GAA	0.080486008	0.052940923	0.108031093	5.936074197	1.01E-06	2.05E-05	5.364562108
CERS6	0.041569232	0.02733952	0.055798944	5.934702426	1.01E-06	2.05E-05	5.360501773
TNFRSF10A	0.080696268	0.053065359	0.108327178	5.933095211	1.02E-06	2.06E-05	5.355744504
TGFB1I1	-0.070594346	-0.094771741	-0.046416951	-5.93175845	1.02E-06	2.07E-05	5.351787736
METAP1	-0.068429645	-0.091866936	-0.044992353	-5.931436922	1.02E-06	2.07E-05	5.350836017
GEM	-0.108131445	-0.145167734	-0.071095155	-5.931268488	1.02E-06	2.07E-05	5.350337455
SUSD1	0.090879788	0.059746189	0.122013386	5.930086552	1.02E-06	2.07E-05	5.346838932
RSL24D1	-0.050076923	-0.06723297	-0.032920876	-5.929846559	1.03E-06	2.07E-05	5.346128552
PMEPA1	-0.102685922	-0.137867768	-0.067504075	-5.929462387	1.03E-06	2.07E-05	5.344991399
DES	-0.104028737	-0.139671286	-0.068386189	-5.929357367	1.03E-06	2.07E-05	5.344680539
SNORD116-5|SNORD116-3|SNHG14|SNORD116-6|SNORD116-8|SNORD116-7|SNORD116-9|SNORD116-2|SNORD116-4|SNORD116-1	-0.117870649	-0.158257803	-0.077483495	-5.929054924	1.03E-06	2.07E-05	5.343785302
PRKD1	-0.105762805	-0.14200486	-0.069520751	-5.928477835	1.03E-06	2.07E-05	5.342077107
OXCT1	-0.11490764	-0.154290742	-0.075524538	-5.927369948	1.03E-06	2.07E-05	5.338797721
HSPB6	-0.116399741	-0.156300015	-0.076499466	-5.92651215	1.04E-06	2.08E-05	5.336258595
H1-5	0.134339917	0.088288142	0.180391692	5.926274333	1.04E-06	2.08E-05	5.335554643
TNFRSF9	0.14657052	0.096315933	0.196825106	5.925076619	1.04E-06	2.08E-05	5.332009325
FAM72A|FAM72D|FAM72B|FAM72C	0.113861317	0.074816059	0.152906575	5.92421689	1.04E-06	2.09E-05	5.329464455
ANP32E	-0.061599362	-0.082724361	-0.040474364	-5.923829831	1.04E-06	2.09E-05	5.328318724
REL	0.078972249	0.051883384	0.106061114	5.922522803	1.05E-06	2.09E-05	5.324449783
SLC2A9	0.097433699	0.064010007	0.13085739	5.922128432	1.05E-06	2.09E-05	5.323282396
MAP3K11	0.068815768	0.045197882	0.092433653	5.919295096	1.06E-06	2.11E-05	5.31489532
NR1H3	0.150310561	0.098720897	0.201900224	5.919020556	1.06E-06	2.11E-05	5.314082638
FRMD7	-0.147243413	-0.197780783	-0.096706044	-5.91897208	1.06E-06	2.11E-05	5.31393914
AGTR1	-0.117809776	-0.158247199	-0.077372353	-5.918626169	1.06E-06	2.11E-05	5.312915185
DAG1	-0.066924587	-0.089897456	-0.043951718	-5.918252756	1.06E-06	2.11E-05	5.311809817
SLC25A14	-0.068554462	-0.092088157	-0.045020767	-5.917914169	1.06E-06	2.11E-05	5.310807538
HK2	0.152091747	0.099869266	0.204314227	5.91658628	1.07E-06	2.11E-05	5.306876735
NEDD4	-0.109757636	-0.147447622	-0.07206765	-5.91604973	1.07E-06	2.11E-05	5.305288438
PDE4D	-0.089813849	-0.12065648	-0.058971218	-5.915819814	1.07E-06	2.11E-05	5.304607836
STBD1|FAM47E-STBD1	-0.080188863	-0.107729181	-0.052648545	-5.915182577	1.07E-06	2.12E-05	5.302721477
MAOA	-0.076617909	-0.102933478	-0.05030234	-5.91480694	1.07E-06	2.12E-05	5.301609508
DIPK2A	-0.059638766	-0.080128921	-0.039148611	-5.912980545	1.08E-06	2.12E-05	5.296202944
PCK2	0.077347976	0.050773423	0.103922529	5.912974838	1.08E-06	2.12E-05	5.296186051
ITGB2	0.14507561	0.095227059	0.19492416	5.912415079	1.08E-06	2.13E-05	5.294529023
PLA2G7	0.20790665	0.136427461	0.279385839	5.908970379	1.09E-06	2.15E-05	5.284331738
NAGA	0.075841009	0.049763996	0.101918022	5.908392046	1.09E-06	2.15E-05	5.282619696
IRAK2	0.052091283	0.034180285	0.070002281	5.908378683	1.09E-06	2.15E-05	5.282580136
EMP2	-0.070248618	-0.094407166	-0.046090071	-5.907313391	1.10E-06	2.15E-05	5.279426532
HEXIM1	-0.077166853	-0.10370725	-0.050626456	-5.906720424	1.10E-06	2.15E-05	5.277671154
PPARG	0.151243017	0.099216041	0.203269993	5.905678445	1.10E-06	2.16E-05	5.27458654
WAS	0.087075464	0.05711967	0.117031258	5.905246261	1.10E-06	2.16E-05	5.273307124
RASGRP4	0.07400011	0.048531895	0.099468325	5.902784292	1.11E-06	2.17E-05	5.266018783
CKLF|CMTM1|CKLF-CMTM1	0.066336854	0.043502531	0.089171177	5.901871802	1.12E-06	2.17E-05	5.263317455
LGR4	-0.08443711	-0.113503729	-0.055370492	-5.901493012	1.12E-06	2.17E-05	5.262196087
ATP6AP1	0.057114557	0.037450611	0.076778503	5.900641001	1.12E-06	2.18E-05	5.259673787
SASH3	0.099646768	0.065333773	0.133959762	5.899668999	1.12E-06	2.18E-05	5.256796252
CCDC107	-0.044635785	-0.060006514	-0.029265057	-5.899453554	1.12E-06	2.18E-05	5.256158443
ASPN	-0.117214371	-0.157578608	-0.076850134	-5.899390735	1.12E-06	2.18E-05	5.255972471
ICAM1	0.133483206	0.087516439	0.179449973	5.899371091	1.12E-06	2.18E-05	5.255914316
ITGB1BP2	-0.127854997	-0.171887869	-0.083822124	-5.898800872	1.13E-06	2.18E-05	5.254226223
MRC1	0.131884973	0.086461513	0.177308433	5.898453363	1.13E-06	2.18E-05	5.253197442
NTN4	-0.067691684	-0.091007073	-0.044376294	-5.898148293	1.13E-06	2.18E-05	5.252294301
ARMCX1	-0.067603217	-0.090902778	-0.044303655	-5.894441519	1.14E-06	2.20E-05	5.241320518
PITPNB	-0.05153837	-0.069301286	-0.033775454	-5.894398264	1.14E-06	2.20E-05	5.241192461
DOCK8	0.15221733	0.099749005	0.204685656	5.893726097	1.14E-06	2.20E-05	5.239202514
CD82	0.07808878	0.051162329	0.105015231	5.891590678	1.15E-06	2.21E-05	5.232880582
DOK2	0.122019533	0.079942352	0.164096713	5.891227265	1.15E-06	2.21E-05	5.231804689
TAFA2	-0.217192404	-0.292099618	-0.142285191	-5.890389866	1.15E-06	2.22E-05	5.229325541
MATN2	-0.092515639	-0.124424574	-0.060606705	-5.890143779	1.16E-06	2.22E-05	5.228596989
AOC3	-0.098930054	-0.133056243	-0.064803866	-5.889297795	1.16E-06	2.22E-05	5.226092415
KBTBD8	0.093410225	0.06118739	0.125633061	5.889164885	1.16E-06	2.22E-05	5.225698926
AIFM1	0.046489443	0.030451946	0.062526941	5.888989653	1.16E-06	2.22E-05	5.225180145
RCSD1	0.063904258	0.041857944	0.085950571	5.888665148	1.16E-06	2.22E-05	5.224219429
UNC13D	0.065151153	0.042673848	0.087628457	5.88844914	1.16E-06	2.22E-05	5.223579924
MMP9	0.29067654	0.190379936	0.390973144	5.887715305	1.16E-06	2.22E-05	5.221407356
FPR2	0.208698576	0.136684709	0.280712442	5.887438783	1.16E-06	2.22E-05	5.220588695
EXT1	-0.086020119	-0.115702684	-0.056337553	-5.887374395	1.16E-06	2.22E-05	5.220398069
ARMH4	-0.149571651	-0.201203745	-0.097939557	-5.885083078	1.17E-06	2.23E-05	5.213614426
ZFYVE9	-0.135909331	-0.182826121	-0.088992541	-5.884966968	1.17E-06	2.23E-05	5.213270669
SLC38A6	0.105083589	0.068806074	0.141361105	5.88464686	1.17E-06	2.23E-05	5.212322957
CMPK2	0.055722233	0.036484537	0.07495993	5.884349869	1.18E-06	2.23E-05	5.211443684
SLC16A10	0.149546166	0.09791533	0.201177002	5.884223701	1.18E-06	2.23E-05	5.21107015
LANCL1	-0.077542127	-0.104313814	-0.050770439	-5.88416731	1.18E-06	2.23E-05	5.2109032
RASSF4	0.123892345	0.081113848	0.166670842	5.883584544	1.18E-06	2.23E-05	5.209177854
HCK	0.132143283	0.086509979	0.177776588	5.88282898	1.18E-06	2.23E-05	5.206940914
SUSD6	0.05378583	0.035211388	0.072360273	5.882678902	1.18E-06	2.23E-05	5.206496591
GULP1	-0.167926255	-0.225918915	-0.109933596	-5.882590612	1.18E-06	2.23E-05	5.206235197
TRERF1	0.088855204	0.058165718	0.11954469	5.881881997	1.18E-06	2.23E-05	5.204137247
SMAP2	0.101559112	0.066465955	0.13665227	5.879217089	1.19E-06	2.25E-05	5.196247388
SCAMP2	0.052411171	0.034295421	0.070526922	5.877472163	1.20E-06	2.26E-05	5.191081229
OGFRL1	0.060947868	0.039875866	0.082019869	5.875918702	1.21E-06	2.26E-05	5.18648191
VSIG4	0.128292935	0.083935839	0.172650032	5.875741479	1.21E-06	2.26E-05	5.185957208
CCSAP	0.056981357	0.037278025	0.076684688	5.875112328	1.21E-06	2.26E-05	5.184094477
ARHGAP10	-0.062539872	-0.084165748	-0.040913997	-5.87497928	1.21E-06	2.26E-05	5.183700558
HAVCR2	0.169196503	0.110687968	0.227705038	5.874828657	1.21E-06	2.26E-05	5.183254607
GALNS	0.07125673	0.046605555	0.095907906	5.872341435	1.22E-06	2.28E-05	5.175890631
BARD1	-0.113951985	-0.153376805	-0.074527165	-5.871853714	1.22E-06	2.28E-05	5.174446615
TMX4	-0.041393449	-0.055715296	-0.027071602	-5.871588765	1.22E-06	2.28E-05	5.173662171
GCOM1|POLR2M	-0.065812525	-0.088586477	-0.043038572	-5.870744592	1.22E-06	2.28E-05	5.171162786
C17orf75	-0.070561263	-0.094979454	-0.046143072	-5.870510964	1.23E-06	2.28E-05	5.17047107
MORC4	-0.062840825	-0.084590554	-0.041091095	-5.86963461	1.23E-06	2.29E-05	5.167876395
ZNF12	-0.050386221	-0.067830439	-0.032942003	-5.86790834	1.24E-06	2.30E-05	5.162765304
CD4	0.149523888	0.097741774	0.201306001	5.866159363	1.24E-06	2.30E-05	5.157586948
LINC00312|LMCD1	-0.186924162	-0.251659502	-0.122188823	-5.866067593	1.24E-06	2.30E-05	5.157315235
CDH23	0.114044027	0.074548307	0.153539746	5.866047364	1.24E-06	2.30E-05	5.157255342
FBXO21	-0.05304353	-0.071413926	-0.034673134	-5.865931045	1.24E-06	2.30E-05	5.156910944
MSRB3	-0.098119037	-0.132100357	-0.064137716	-5.865919196	1.24E-06	2.30E-05	5.156875862
TRPM2	0.076881613	0.050254805	0.103508421	5.865788836	1.24E-06	2.30E-05	5.156489892
ZC2HC1A	-0.069109066	-0.093047727	-0.045170406	-5.864867871	1.25E-06	2.30E-05	5.153763094
PYGM	-0.131004137	-0.176386982	-0.085621293	-5.864302247	1.25E-06	2.30E-05	5.152088385
RAB33B	-0.060932309	-0.082041045	-0.039823573	-5.864195706	1.25E-06	2.30E-05	5.151772939
PPP2R3A	-0.129912743	-0.174923764	-0.084901722	-5.863486619	1.25E-06	2.31E-05	5.149673459
CXADR|CXADRP2|CXADRP3	0.125187014	0.081809873	0.168564154	5.863020456	1.25E-06	2.31E-05	5.148293231
STON2	0.108090498	0.070635196	0.145545799	5.862694582	1.25E-06	2.31E-05	5.147328373
TMEM237	-0.109549679	-0.147514397	-0.07158496	-5.862110169	1.26E-06	2.31E-05	5.145598024
UCP2	0.13581868	0.0887411	0.18289626	5.860955462	1.26E-06	2.31E-05	5.142179117
C5AR1	0.146444955	0.095680729	0.197209182	5.860567756	1.26E-06	2.31E-05	5.141031179
CD93	0.078450488	0.051247457	0.10565352	5.858701868	1.27E-06	2.32E-05	5.135506546
DAPP1	0.195801971	0.127891292	0.26371265	5.857361588	1.27E-06	2.33E-05	5.131538145
RBFOX2	-0.079128655	-0.106583554	-0.051673756	-5.855135948	1.28E-06	2.34E-05	5.12494827
TCEAL7	-0.105354933	-0.141920158	-0.068789707	-5.853419741	1.29E-06	2.35E-05	5.119866741
PSMB10	0.070690967	0.0461503	0.095231634	5.851950029	1.30E-06	2.36E-05	5.115515039
GPRIN3	0.154833987	0.101075828	0.208592145	5.851200268	1.30E-06	2.36E-05	5.113295048
MIB1	-0.084812179	-0.114262143	-0.055362215	-5.850547318	1.30E-06	2.37E-05	5.111361707
GRAMD2B	-0.077347485	-0.104223607	-0.050471362	-5.846589882	1.32E-06	2.39E-05	5.099643916
PLN	-0.147184913	-0.198334505	-0.096035321	-5.845802914	1.32E-06	2.39E-05	5.097313725
MRAP2	-0.185014715	-0.249319504	-0.120709925	-5.845019973	1.32E-06	2.40E-05	5.09499545
PLA2G15	0.097881736	0.063856336	0.131907136	5.844151553	1.33E-06	2.40E-05	5.092424072
BVES	-0.144140898	-0.19427856	-0.094003236	-5.840448452	1.34E-06	2.42E-05	5.081459172
GRK2	0.062985372	0.041075029	0.084895715	5.840009622	1.34E-06	2.42E-05	5.080159787
RAB39A	0.122632505	0.07996997	0.16529504	5.839585065	1.34E-06	2.42E-05	5.078902666
OSTF1	0.075486872	0.04922479	0.101748954	5.839360985	1.35E-06	2.42E-05	5.07823916
IPMK	0.088425424	0.057658847	0.119192002	5.838765235	1.35E-06	2.42E-05	5.076475128
STK4	0.050141015	0.032694717	0.067587312	5.838656047	1.35E-06	2.42E-05	5.076151817
GVINP1	0.124983386	0.081495005	0.168471768	5.838510841	1.35E-06	2.42E-05	5.075721858
NDRG3	-0.066717526	-0.089935082	-0.043499971	-5.837763515	1.35E-06	2.43E-05	5.073509
PIEZO1	0.060774167	0.039622546	0.081925788	5.837117058	1.35E-06	2.43E-05	5.071594813
ATP8B1	-0.077870079	-0.104972755	-0.050767403	-5.836889792	1.36E-06	2.43E-05	5.070921869
SRF	-0.052694198	-0.071034694	-0.034353702	-5.836799513	1.36E-06	2.43E-05	5.07065455
CXorf38	0.059682776	0.03890502	0.080460532	5.835437494	1.36E-06	2.43E-05	5.066621543
AKTIP	-0.08553142	-0.115330011	-0.055732829	-5.831133655	1.38E-06	2.46E-05	5.053877579
DKK3	-0.069958044	-0.09433553	-0.045580558	-5.830043354	1.38E-06	2.47E-05	5.050649105
NCF1B|NCF1C|NCF1	0.087177237	0.05679008	0.117564393	5.828222008	1.39E-06	2.48E-05	5.045255924
SEMA6B	0.075660315	0.04928715	0.102033481	5.828126052	1.39E-06	2.48E-05	5.044971787
C6orf62	0.055997827	0.036477486	0.075518167	5.827829494	1.39E-06	2.48E-05	5.044093647
KCNMA1	-0.092506784	-0.124755654	-0.060257913	-5.827497876	1.39E-06	2.48E-05	5.043111691
CCDC6	-0.050064259	-0.067517891	-0.032610626	-5.827268186	1.40E-06	2.48E-05	5.042431556
CTNNAL1	-0.108347355	-0.146123789	-0.070570921	-5.826669702	1.40E-06	2.48E-05	5.040659378
MAP1B	-0.09208035	-0.124185201	-0.059975499	-5.826655568	1.40E-06	2.48E-05	5.040617527
TRIM14	0.096417762	0.062792793	0.130042731	5.825298723	1.40E-06	2.49E-05	5.036599751
SLC4A8	0.110548821	0.071990826	0.149106816	5.824554631	1.41E-06	2.49E-05	5.034396403
NCAPG	0.164323748	0.107007181	0.221640315	5.824292944	1.41E-06	2.49E-05	5.033621514
TET3	0.097514913	0.063501363	0.131528462	5.824278427	1.41E-06	2.49E-05	5.033578529
ARSB	0.053304909	0.034709553	0.071900264	5.823522544	1.41E-06	2.49E-05	5.031340261
ETAA1	-0.082035598	-0.11065956	-0.053411636	-5.82231434	1.42E-06	2.50E-05	5.027762606
SCUBE3	-0.157813101	-0.212878642	-0.102747559	-5.822187437	1.42E-06	2.50E-05	5.02738683
ACSF2	0.069234309	0.045073468	0.09339515	5.821466027	1.42E-06	2.50E-05	5.025250632
IL10	0.11490363	0.074794444	0.155012817	5.819865412	1.43E-06	2.51E-05	5.020510974
CA2	0.168028527	0.109366952	0.226690101	5.81905355	1.43E-06	2.51E-05	5.018106927
APLF	-0.075461774	-0.101811033	-0.049112514	-5.81810623	1.43E-06	2.52E-05	5.015301762
FGL2	-0.065873966	-0.088879197	-0.042868735	-5.817150042	1.44E-06	2.52E-05	5.012470332
EPM2A	-0.087305338	-0.117800041	-0.056810634	-5.816201283	1.44E-06	2.53E-05	5.009660897
PTPN11	-0.051110855	-0.068978099	-0.033243611	-5.811371427	1.46E-06	2.56E-05	4.995358803
SYNM	-0.119069611	-0.160702009	-0.077437213	-5.810219715	1.47E-06	2.57E-05	4.991948355
CYRIB	0.111308873	0.07237839	0.150239356	5.808487219	1.48E-06	2.57E-05	4.98681808
METTL25	-0.062618535	-0.084520054	-0.040717016	-5.80833569	1.48E-06	2.57E-05	4.986369369
ROCK2	-0.069929001	-0.094399095	-0.045458906	-5.805567988	1.49E-06	2.59E-05	4.978173605
PIM2	0.167717536	0.109028015	0.226407058	5.805517704	1.49E-06	2.59E-05	4.978024702
FLI1	0.113849967	0.073999048	0.153700885	5.803869188	1.50E-06	2.60E-05	4.973143074
KCNE3	0.095265415	0.061911844	0.128618986	5.802511002	1.50E-06	2.61E-05	4.969121169
TYMP|SCO2	0.082900327	0.053875059	0.111925595	5.802338375	1.50E-06	2.61E-05	4.968609981
HDGFL3	-0.058291446	-0.078700849	-0.037882042	-5.802265037	1.50E-06	2.61E-05	4.968392809
PAWR	-0.089786535	-0.121228565	-0.058344506	-5.801278159	1.51E-06	2.61E-05	4.965470429
IRAG1	-0.105229248	-0.142082321	-0.068376174	-5.800772068	1.51E-06	2.61E-05	4.963971771
C1QTNF7	-0.194691035	-0.262876753	-0.126505318	-5.800635659	1.51E-06	2.61E-05	4.96356783
DENND2D	0.127513907	0.082850081	0.172177734	5.799955666	1.52E-06	2.61E-05	4.961554206
SPON1	-0.150191966	-0.202802578	-0.097581353	-5.79957797	1.52E-06	2.61E-05	4.960435754
UBA2	-0.059155258	-0.079877332	-0.038433184	-5.799401478	1.52E-06	2.61E-05	4.959913118
ACSS3	-0.118229234	-0.159649798	-0.07680867	-5.798717009	1.52E-06	2.61E-05	4.957886236
GATB	0.041781743	0.027143778	0.056419709	5.798676484	1.52E-06	2.61E-05	4.957766229
PLEKHA2	0.050608463	0.032877409	0.068339518	5.798446277	1.52E-06	2.61E-05	4.957084531
MMD	0.119667712	0.077739971	0.161595454	5.798271801	1.52E-06	2.61E-05	4.956567863
ZNF217	0.069701474	0.045280068	0.09412288	5.798215472	1.52E-06	2.61E-05	4.956401057
ACE	0.067615013	0.043923322	0.091306703	5.797892154	1.52E-06	2.61E-05	4.955443632
ANXA3	-0.158061498	-0.213460455	-0.102662542	-5.796256004	1.53E-06	2.62E-05	4.950598572
SH3D19	-0.093430776	-0.126177711	-0.060683841	-5.796186471	1.53E-06	2.62E-05	4.95039267
ADCY5	-0.174068867	-0.235081573	-0.113056162	-5.795939816	1.53E-06	2.62E-05	4.94966226
IDH2	0.055497035	0.036044248	0.074949821	5.795768198	1.53E-06	2.62E-05	4.949154054
FSTL1	-0.045782897	-0.06183247	-0.029733324	-5.795125251	1.54E-06	2.62E-05	4.94725012
RNF135	0.065268409	0.042376668	0.08816015	5.792249445	1.55E-06	2.64E-05	4.938734089
SYNPO2	-0.123654382	-0.167029577	-0.080279188	-5.791500827	1.55E-06	2.65E-05	4.936517227
GNGT2	0.100306198	0.065116823	0.135495574	5.790809295	1.56E-06	2.65E-05	4.934469412
ACSL1	0.068762434	0.044638669	0.092886199	5.790675071	1.56E-06	2.65E-05	4.934071936
BCL2L11	0.102929458	0.066818219	0.139040697	5.790557036	1.56E-06	2.65E-05	4.933722403
SALL2	-0.098031508	-0.132425023	-0.063637993	-5.790448056	1.56E-06	2.65E-05	4.933399683
FYB1	0.149016434	0.096733294	0.201299575	5.790226456	1.56E-06	2.65E-05	4.932743463
TREM2	0.136627175	0.088679947	0.184574402	5.788907835	1.57E-06	2.65E-05	4.928838657
BLM	0.13286623	0.086234598	0.179497862	5.788380149	1.57E-06	2.65E-05	4.927276029
AP2A2	0.048994695	0.031799184	0.066190206	5.788379878	1.57E-06	2.65E-05	4.927275229
EPHB4	0.08181695	0.053099841	0.11053406	5.787961155	1.57E-06	2.66E-05	4.92603527
APOL6	0.094725502	0.061475175	0.12797583	5.78754042	1.57E-06	2.66E-05	4.924789355
TBX18	-0.11584203	-0.156505394	-0.075178665	-5.787431884	1.57E-06	2.66E-05	4.924467948
SLAMF8	0.153207847	0.09941737	0.206998325	5.78626952	1.58E-06	2.66E-05	4.921025855
VAMP4	-0.062055091	-0.083843305	-0.040266876	-5.786005197	1.58E-06	2.66E-05	4.920243117
USP47	-0.078328299	-0.105833885	-0.050822714	-5.785233035	1.58E-06	2.67E-05	4.917956523
SHC4	-0.179874931	-0.243047832	-0.11670203	-5.784460604	1.59E-06	2.67E-05	4.91566913
ANO5	-0.188202409	-0.254302162	-0.122102655	-5.784267707	1.59E-06	2.67E-05	4.915097905
ASB2	-0.119747617	-0.161805715	-0.07768952	-5.784160151	1.59E-06	2.67E-05	4.9147794
MOAP1	-0.045403281	-0.061351082	-0.029455481	-5.783749778	1.59E-06	2.67E-05	4.913564165
SPOPL	-0.053489668	-0.072281793	-0.034697542	-5.782518596	1.60E-06	2.67E-05	4.909918269
SLC12A8	0.097378592	0.06315971	0.131597474	5.781236323	1.60E-06	2.68E-05	4.906121077
NPNT	-0.164638806	-0.222505566	-0.106772047	-5.779976781	1.61E-06	2.69E-05	4.902391193
AUTS2	-0.076793769	-0.103785568	-0.04980197	-5.779858411	1.61E-06	2.69E-05	4.902040662
GINM1	-0.035594674	-0.048112863	-0.023076485	-5.77652371	1.63E-06	2.71E-05	4.892165594
KANK1	-0.141615307	-0.191424234	-0.09180638	-5.775985031	1.63E-06	2.71E-05	4.890570398
STEAP3	0.055362525	0.035890316	0.074834735	5.775953798	1.63E-06	2.71E-05	4.890477906
LILRB1	0.138052222	0.089488974	0.18661547	5.77508958	1.63E-06	2.71E-05	4.887918688
LILRB5	0.105518199	0.068393924	0.142642475	5.77420807	1.64E-06	2.72E-05	4.885308262
CAT	0.0474323	0.030743005	0.064121594	5.77376704	1.64E-06	2.72E-05	4.884002234
SH3BP1	0.066169499	0.04288695	0.089452049	5.77364876	1.64E-06	2.72E-05	4.88365197
LILRA6|LILRB3	0.143506911	0.09300857	0.194005252	5.773228587	1.64E-06	2.72E-05	4.882407707
WNK3	-0.163572767	-0.221134453	-0.106011081	-5.77298648	1.64E-06	2.72E-05	4.881690751
CAV1	-0.084044361	-0.113625544	-0.054463178	-5.771864013	1.65E-06	2.73E-05	4.878366773
ITGAE	0.105805326	0.06856262	0.143048033	5.77150859	1.65E-06	2.73E-05	4.877314254
STX4	0.048631027	0.031511412	0.065750642	5.770885974	1.65E-06	2.73E-05	4.875470489
CSF2RA	0.12580186	0.081515652	0.170088068	5.770874355	1.65E-06	2.73E-05	4.875436082
CACNB2	-0.123931663	-0.167562965	-0.080300362	-5.770416467	1.66E-06	2.73E-05	4.874080131
SUMO3	0.04056742	0.026283771	0.054851069	5.769806748	1.66E-06	2.73E-05	4.872274561
ATRNL1	-0.265123229	-0.358494381	-0.171752077	-5.768436436	1.67E-06	2.74E-05	4.868216629
GIMAP6	0.130480065	0.084525561	0.176434569	5.768184303	1.67E-06	2.74E-05	4.867469982
GALNT18	-0.096529213	-0.130526473	-0.062531953	-5.768167962	1.67E-06	2.74E-05	4.86742159
CTSC	0.114470543	0.074148201	0.154792885	5.767280096	1.67E-06	2.74E-05	4.864792338
SNORD116-9|SNHG14|SNORD116-4|SNORD116-8|SNORD116-1|SNORD116-5|SNORD116-6|SNORD116-3|SNORD116-7|SNORD116-2	-0.083114283	-0.112393367	-0.053835199	-5.76688409	1.67E-06	2.74E-05	4.863619634
ACTC1	-0.179591558	-0.242862747	-0.116320369	-5.766376191	1.68E-06	2.75E-05	4.862115583
OAZ1	0.046575199	0.030165543	0.062984855	5.766048453	1.68E-06	2.75E-05	4.861145045
AP2S1	0.059227925	0.038359399	0.080096452	5.765776328	1.68E-06	2.75E-05	4.860339196
DEF6	0.06796865	0.044019276	0.091918024	5.765507293	1.68E-06	2.75E-05	4.859542497
ZMIZ1	0.059232044	0.038358052	0.080106036	5.764667388	1.68E-06	2.75E-05	4.857055269
TIAM2	-0.093981601	-0.127107365	-0.060855838	-5.763681797	1.69E-06	2.76E-05	4.854136615
TTBK2	-0.052915255	-0.071566823	-0.034263688	-5.763530656	1.69E-06	2.76E-05	4.853689039
CRNKL1	-0.035859178	-0.048501374	-0.023216983	-5.762366614	1.70E-06	2.76E-05	4.850241935
ACER3	0.097187054	0.062922172	0.131451937	5.762118942	1.70E-06	2.76E-05	4.849508498
SULT1C2	0.250871739	0.162408321	0.339335157	5.761175062	1.70E-06	2.77E-05	4.846713362
ACADL	-0.251299559	-0.33991762	-0.162681498	-5.760929104	1.70E-06	2.77E-05	4.845985001
CNN3	-0.048786981	-0.065992275	-0.031581687	-5.760562465	1.71E-06	2.77E-05	4.844899265
SCARA3	-0.130840398	-0.176990242	-0.084690554	-5.759631095	1.71E-06	2.78E-05	4.842141177
TFEC	0.198583091	0.128534463	0.268631719	5.759246669	1.71E-06	2.78E-05	4.841002766
GCLC	0.065050987	0.042104208	0.087997767	5.759107698	1.71E-06	2.78E-05	4.840591228
HSPA2	-0.107985011	-0.146079343	-0.069890679	-5.758722631	1.72E-06	2.78E-05	4.839450922
APOBEC3D	0.057590583	0.037270438	0.077910728	5.757682685	1.72E-06	2.78E-05	4.836371303
USF1	0.0392156	0.025378809	0.053052391	5.757666739	1.72E-06	2.78E-05	4.836324083
SLC9A9	0.092454898	0.059826566	0.12508323	5.756494544	1.73E-06	2.79E-05	4.832852834
COBLL1	-0.100242865	-0.135623817	-0.064861912	-5.75581727	1.73E-06	2.79E-05	4.830847205
NCF1B|NCF1|NCF1C	0.083247458	0.053861892	0.112633025	5.755193987	1.73E-06	2.79E-05	4.829001463
FEZ1	-0.095050855	-0.128605407	-0.061496303	-5.754765519	1.74E-06	2.79E-05	4.82773263
AGFG1	0.037164953	0.024044838	0.050285069	5.754650751	1.74E-06	2.79E-05	4.827392764
NHSL1	0.095915795	0.062053943	0.129777646	5.75443219	1.74E-06	2.79E-05	4.826745535
THRB	-0.18429687	-0.249376224	-0.119217517	-5.753045123	1.74E-06	2.80E-05	4.822637981
LILRB4	0.161374491	0.104378591	0.218370391	5.751939637	1.75E-06	2.81E-05	4.819364281
M6PR	0.058959687	0.038133622	0.079785752	5.751365884	1.75E-06	2.81E-05	4.817665214
PRDM1	0.200616213	0.12972446	0.271507965	5.749013935	1.77E-06	2.83E-05	4.810700341
CLTA	0.03738311	0.024172991	0.050593228	5.748992684	1.77E-06	2.83E-05	4.810637408
TPST2	0.069674638	0.045048712	0.094300563	5.747847124	1.77E-06	2.83E-05	4.807245039
CTPS1	-0.097148083	-0.131485558	-0.062810609	-5.747631813	1.77E-06	2.83E-05	4.806607435
GCNT4	-0.143057893	-0.193630022	-0.092485765	-5.746767656	1.78E-06	2.84E-05	4.804048392
SUSD5	-0.152568518	-0.206504535	-0.098632502	-5.746575397	1.78E-06	2.84E-05	4.803479051
B4GALT1	0.047213451	0.03051994	0.063906962	5.745675647	1.78E-06	2.84E-05	4.800814607
BUB1	0.151604312	0.097997841	0.205210783	5.74536182	1.79E-06	2.85E-05	4.799885267
LINC01123|LINC01106	-0.139390542	-0.188688586	-0.090092499	-5.744161934	1.79E-06	2.85E-05	4.796332024
HSPA4L	-0.162907106	-0.220526944	-0.105287268	-5.743690669	1.79E-06	2.85E-05	4.794936462
CCDC190	-0.170073083	-0.230229909	-0.109916258	-5.743461659	1.80E-06	2.85E-05	4.794258292
PTGS1	0.110926252	0.071678397	0.150174107	5.741712707	1.81E-06	2.87E-05	4.789079099
CPT2	0.055750534	0.036022565	0.075478504	5.741028438	1.81E-06	2.87E-05	4.787052766
CAP2	-0.14092466	-0.190793078	-0.091056242	-5.740959094	1.81E-06	2.87E-05	4.786847415
PDE2A	0.070901522	0.045809664	0.09599338	5.740447984	1.81E-06	2.87E-05	4.78533386
PCDH12	0.106519853	0.068816262	0.144223444	5.739458082	1.82E-06	2.88E-05	4.782402458
SAT1	0.095387599	0.061616101	0.129159097	5.738054165	1.83E-06	2.89E-05	4.778245028
SNORD116-5|SNORD116-9|SNORD116-2|SNHG14|SNORD116-6|SNORD116-7|SNORD116-4|SNORD116-8|SNORD116-1|SNORD116-3	-0.075542956	-0.10229529	-0.048790622	-5.736610237	1.83E-06	2.89E-05	4.773969119
SNORD116-7|SNORD116-9|SNORD116-8|SNORD116-1|SNORD116-3|SNORD116-4|SNORD116-6|SNORD116-2|SNHG14|SNORD116-5	-0.075542956	-0.10229529	-0.048790622	-5.736610237	1.83E-06	2.89E-05	4.773969119
SLC39A8	0.121949173	0.078756836	0.165141511	5.735815855	1.84E-06	2.90E-05	4.771616717
PLEKHH2	-0.176776113	-0.239413772	-0.114138454	-5.733385039	1.85E-06	2.92E-05	4.764418349
BMP2K	0.097525099	0.062949824	0.132100374	5.730253101	1.87E-06	2.94E-05	4.755143768
FCRLA	0.139353604	0.08994262	0.188764588	5.729513564	1.87E-06	2.94E-05	4.752953789
ST14	0.183269795	0.118272574	0.248267017	5.728212926	1.88E-06	2.95E-05	4.749102229
KIF5B	-0.029787177	-0.040352636	-0.019221718	-5.727485842	1.88E-06	2.96E-05	4.74694913
STYXL2	-0.139503778	-0.189009404	-0.089998152	-5.724722793	1.90E-06	2.98E-05	4.738766981
SOST	-0.079526849	-0.107750748	-0.051302949	-5.724265907	1.90E-06	2.98E-05	4.73741402
PCSK6	0.133610952	0.086167119	0.181054784	5.721176451	1.92E-06	3.00E-05	4.728265324
NALCN	-0.169112171	-0.229171575	-0.109052766	-5.720274738	1.93E-06	3.01E-05	4.725595119
ABHD14A-ACY1|ACY1	0.040747534	0.026272952	0.055222116	5.71897704	1.93E-06	3.01E-05	4.721752304
EMILIN2	0.116505088	0.075114138	0.157896037	5.718242231	1.94E-06	3.02E-05	4.719576353
HEPH	-0.086914012	-0.11779739	-0.056030633	-5.717261286	1.94E-06	3.02E-05	4.716671533
LDB3	-0.155256508	-0.210448863	-0.100064152	-5.714706529	1.96E-06	3.04E-05	4.709106285
ARAP2	0.175275808	0.112965064	0.237586552	5.714550664	1.96E-06	3.04E-05	4.70864473
LYPLA2|LYPLA2P2	0.050922567	0.032816903	0.069028231	5.713718968	1.96E-06	3.05E-05	4.706181886
CASP8	0.084917858	0.054723978	0.115111738	5.713512118	1.97E-06	3.05E-05	4.705569355
DMTN	-0.102620381	-0.139117429	-0.066123332	-5.712141104	1.97E-06	3.05E-05	4.701509473
FRK	-0.188827965	-0.255997736	-0.121658194	-5.711043843	1.98E-06	3.06E-05	4.698260239
ABI3	0.068697807	0.044258402	0.093137212	5.710515204	1.98E-06	3.06E-05	4.696694825
STON1|GTF2A1L|STON1-GTF2A1L	-0.117227956	-0.158940172	-0.07551574	-5.709406688	1.99E-06	3.07E-05	4.69341227
B3GNT5	0.170492289	0.109823806	0.231160771	5.70906066	1.99E-06	3.07E-05	4.692387608
GPLD1	-0.205309507	-0.278367506	-0.132251508	-5.709056401	1.99E-06	3.07E-05	4.692374998
SH3TC1	0.075017255	0.048313867	0.101720642	5.707131243	2.00E-06	3.08E-05	4.686674209
GPAT4	0.037291733	0.024017164	0.050566302	5.707096131	2.00E-06	3.08E-05	4.686570233
PLXNC1	0.128822554	0.082956575	0.174688532	5.705901749	2.01E-06	3.09E-05	4.683033433
MEIS1	-0.159640628	-0.216502434	-0.102778822	-5.703557504	2.02E-06	3.11E-05	4.676091679
SAMHD1	0.084069332	0.054122747	0.114015917	5.703130879	2.03E-06	3.11E-05	4.674828365
GIMAP1-GIMAP5|GIMAP5	0.144542158	0.093053459	0.196030857	5.703030089	2.03E-06	3.11E-05	4.674529907
RNF103|RNF103-CHMP3	-0.049735995	-0.067452934	-0.032019055	-5.703023346	2.03E-06	3.11E-05	4.674509941
TM4SF18	0.225585608	0.14521212	0.305959095	5.701926591	2.03E-06	3.11E-05	4.671262253
PRKAA2	-0.155495215	-0.210912075	-0.100078355	-5.70030591	2.04E-06	3.13E-05	4.666463143
TMOD1	-0.129760576	-0.176006539	-0.083514613	-5.700224813	2.05E-06	3.13E-05	4.666222999
PALLD	-0.081902765	-0.111113738	-0.052691793	-5.696073685	2.07E-06	3.16E-05	4.65393087
MCTP1	0.184025085	0.118391701	0.249658468	5.69606952	2.07E-06	3.16E-05	4.653918537
ZNF639	-0.068175618	-0.092493637	-0.043857599	-5.695396222	2.08E-06	3.16E-05	4.651924807
MIR4751|ATF5	0.103430216	0.066536573	0.140323859	5.695330608	2.08E-06	3.16E-05	4.651730516
SMPD2	0.050806789	0.032682904	0.068930674	5.694996978	2.08E-06	3.16E-05	4.650742592
TLR6	0.154529244	0.099404002	0.209654486	5.694862178	2.08E-06	3.16E-05	4.650343431
NRIP3	0.158625685	0.102034702	0.215216668	5.694417692	2.08E-06	3.16E-05	4.649027249
PALM2AKAP2	-0.073338809	-0.099511191	-0.047166428	-5.692639301	2.09E-06	3.18E-05	4.643761208
RNF125	0.133745959	0.086005548	0.181486371	5.691379697	2.10E-06	3.19E-05	4.640031373
DCUN1D4	-0.082229068	-0.111581475	-0.052876661	-5.691211069	2.10E-06	3.19E-05	4.639532045
GALC	0.088705811	0.057036975	0.120374647	5.690402962	2.11E-06	3.19E-05	4.637139152
SLC2A3	0.11845905	0.076167423	0.160750677	5.690322754	2.11E-06	3.19E-05	4.636901647
TCEA3	-0.108527656	-0.147275226	-0.069780087	-5.69008832	2.11E-06	3.19E-05	4.636207464
ZNF204P	-0.212724919	-0.288693422	-0.136756415	-5.68863205	2.12E-06	3.20E-05	4.631895302
ATP6V1B2	0.061806809	0.039733995	0.083879623	5.688551179	2.12E-06	3.20E-05	4.631655834
CAV2	-0.08895658	-0.120728238	-0.057184922	-5.688021746	2.12E-06	3.20E-05	4.630088133
ZNF286A|ZNF286B	-0.078199239	-0.106131615	-0.050266863	-5.68745134	2.13E-06	3.20E-05	4.628399109
SERAC1	-0.083673986	-0.1135692	-0.053778771	-5.686065111	2.13E-06	3.21E-05	4.624294371
PAQR5	0.141858567	0.09117286	0.192544274	5.68581999	2.14E-06	3.21E-05	4.623568549
RFTN2	-0.096885429	-0.131502731	-0.062268127	-5.68575702	2.14E-06	3.21E-05	4.623382089
ETNK2	-0.115300172	-0.156499153	-0.07410119	-5.685471953	2.14E-06	3.21E-05	4.622537985
OTUD7B	-0.10796145	-0.146559384	-0.069363515	-5.682346224	2.16E-06	3.24E-05	4.613282501
KIAA0319	0.094939714	0.06099615	0.128883278	5.682160923	2.16E-06	3.24E-05	4.612733817
RNF141	-0.065471899	-0.088883265	-0.042060532	-5.681345723	2.16E-06	3.24E-05	4.610319968
S100A11	0.047917886	0.030780747	0.065055025	5.680445237	2.17E-06	3.25E-05	4.607653591
SHROOM3	-0.166793379	-0.226462823	-0.107123935	-5.678712284	2.18E-06	3.26E-05	4.602522262
KCNJ5	0.112418815	0.0722013	0.15263633	5.678672418	2.18E-06	3.26E-05	4.602404217
TMEM14A	-0.075952432	-0.103125342	-0.048779522	-5.678434016	2.18E-06	3.26E-05	4.601698304
ZNF483	-0.143588042	-0.194960202	-0.092215882	-5.678236767	2.19E-06	3.26E-05	4.601114244
POLG	0.033733869	0.02166378	0.045803957	5.677782519	2.19E-06	3.26E-05	4.599769206
GLA	0.118224575	0.075922999	0.160526152	5.677723718	2.19E-06	3.26E-05	4.599595097
FHL1	-0.104787847	-0.142287769	-0.067287924	-5.67680002	2.19E-06	3.27E-05	4.596860013
IL12RB1	0.071962983	0.046206995	0.097718971	5.6761517	2.20E-06	3.27E-05	4.594940331
ADM	0.108492113	0.069649446	0.14733478	5.674298508	2.21E-06	3.29E-05	4.589453031
RTL3	-0.173083941	-0.235072225	-0.111095658	-5.672443949	2.22E-06	3.30E-05	4.58396171
SLC8A1	0.053770261	0.034512356	0.073028165	5.672260315	2.22E-06	3.30E-05	4.583417975
GRK6	0.055122031	0.035376651	0.07486741	5.671301988	2.23E-06	3.31E-05	4.580580395
MZB1	0.140710831	0.090304409	0.191117253	5.671066035	2.23E-06	3.31E-05	4.579881748
ARHGAP45	0.085430113	0.054823661	0.116036565	5.670495895	2.24E-06	3.31E-05	4.578193583
LRCH2	-0.177667686	-0.241327237	-0.114008135	-5.669802414	2.24E-06	3.32E-05	4.576140214
CLN6	0.094176564	0.060423275	0.127929852	5.668260436	2.25E-06	3.33E-05	4.571574498
LRP6	-0.104878775	-0.142469851	-0.0672877	-5.667948678	2.25E-06	3.33E-05	4.570651402
RNF144B	0.107138217	0.068734349	0.145542085	5.667512572	2.26E-06	3.33E-05	4.569360119
UBE2V1|PEDS1|PEDS1-UBE2V1	0.035526857	0.022788422	0.048265291	5.665832942	2.27E-06	3.34E-05	4.564386854
NDUFAF2	-0.048247063	-0.06554648	-0.030947645	-5.665815767	2.27E-06	3.34E-05	4.564336
DEPTOR	0.142598914	0.09146369	0.193734138	5.665250324	2.27E-06	3.34E-05	4.56266177
MYLIP	-0.113128036	-0.153700036	-0.072556037	-5.664569165	2.28E-06	3.35E-05	4.560644916
CPED1	-0.116087073	-0.157726725	-0.074447421	-5.663694525	2.28E-06	3.36E-05	4.558055189
GMFG	0.143806243	0.092216653	0.195395833	5.662897635	2.29E-06	3.36E-05	4.555695679
ADCY3	0.078798711	0.050519226	0.107078196	5.660706839	2.30E-06	3.38E-05	4.549208983
CD48	0.170768507	0.109481454	0.232055561	5.660595072	2.30E-06	3.38E-05	4.548878055
CLEC10A	0.120969668	0.077551029	0.164388306	5.660089917	2.31E-06	3.38E-05	4.547382357
MID2	-0.076534307	-0.104006701	-0.049061913	-5.659560423	2.31E-06	3.39E-05	4.545814594
TECR|MIR639	0.041262872	0.026449813	0.05607593	5.658974643	2.32E-06	3.39E-05	4.544080181
SLFN5	0.054110281	0.034684488	0.073536074	5.658796558	2.32E-06	3.39E-05	4.543552898
C1QB	0.114573058	0.073437261	0.155708854	5.658295754	2.32E-06	3.39E-05	4.542070088
AGPAT3	0.048518898	0.031098187	0.065939608	5.658067327	2.32E-06	3.39E-05	4.541393753
AMER1	-0.088121081	-0.119761024	-0.056481139	-5.658055152	2.32E-06	3.39E-05	4.541357703
CCNB1IP1	-0.088706658	-0.120557995	-0.056855321	-5.65785219	2.32E-06	3.39E-05	4.540756764
NPC2|MIR4709	0.080721528	0.051736065	0.109706992	5.657599191	2.33E-06	3.39E-05	4.540007673
CCL8	0.195373682	0.125198969	0.265548396	5.655987793	2.34E-06	3.40E-05	4.535236585
DNAAF11	0.081337295	0.052122161	0.110552429	5.655941267	2.34E-06	3.40E-05	4.535098829
FOXN3	-0.050448324	-0.068571506	-0.032325141	-5.655035463	2.34E-06	3.40E-05	4.532416899
PART1	-0.169454376	-0.230359489	-0.108549263	-5.652259404	2.36E-06	3.43E-05	4.524197524
NFIA	-0.105857184	-0.143918704	-0.067795664	-5.650114582	2.38E-06	3.45E-05	4.517847172
C12orf29	-0.07657912	-0.104118664	-0.049039576	-5.649066374	2.39E-06	3.46E-05	4.514743676
SEPTIN9	0.053988993	0.034572615	0.073405371	5.648850186	2.39E-06	3.46E-05	4.514103595
PLBD1	0.136770605	0.087581851	0.185959359	5.64871933	2.39E-06	3.46E-05	4.51371616
CYBA	0.099926617	0.063974667	0.135878568	5.64653175	2.40E-06	3.48E-05	4.507239293
EHD4	0.042451824	0.027175005	0.057728642	5.645293007	2.41E-06	3.49E-05	4.503571713
ZNF362	-0.070152324	-0.095401792	-0.044902857	-5.644336407	2.42E-06	3.49E-05	4.500739492
KCNAB1	-0.164014735	-0.22305099	-0.104978479	-5.644001332	2.42E-06	3.49E-05	4.499747432
PTPN3	-0.137763524	-0.187362019	-0.088165028	-5.642723697	2.43E-06	3.50E-05	4.495964738
MYEF2	-0.160411924	-0.218168634	-0.102655214	-5.642313933	2.43E-06	3.50E-05	4.494751555
HCP5	0.12762396	0.081660771	0.173587148	5.640857342	2.45E-06	3.52E-05	4.490439054
AMPH	-0.15297108	-0.208103647	-0.097838513	-5.636690197	2.48E-06	3.56E-05	4.478101602
ALDH1L1	-0.075484296	-0.102691933	-0.048276658	-5.636231491	2.48E-06	3.56E-05	4.476743548
KCTD10	-0.068845555	-0.093662387	-0.044028723	-5.635761585	2.48E-06	3.56E-05	4.475352337
ZNF711	-0.199504623	-0.271428408	-0.127580837	-5.635123979	2.49E-06	3.57E-05	4.473464634
DUSP19	-0.199467268	-0.271411638	-0.127522897	-5.632456819	2.51E-06	3.59E-05	4.465568265
CALHM5	-0.111787818	-0.152109727	-0.07146591	-5.632178978	2.51E-06	3.59E-05	4.464745695
GNG2	0.1259627	0.080527003	0.171398398	5.63206701	2.51E-06	3.59E-05	4.464414208
CD14	0.117060865	0.074835252	0.159286479	5.6319502	2.51E-06	3.59E-05	4.464068383
ILK	-0.053847024	-0.073272185	-0.034421864	-5.631448784	2.52E-06	3.60E-05	4.462583907
FCMR	0.136547451	0.087279775	0.185815127	5.630468932	2.52E-06	3.60E-05	4.459683001
FGFR2	-0.14222688	-0.193544325	-0.090909436	-5.630405994	2.52E-06	3.60E-05	4.459496669
FZD7	-0.086315251	-0.117464127	-0.055166375	-5.629479014	2.53E-06	3.60E-05	4.456752304
SVIL	-0.111094581	-0.151186342	-0.071002819	-5.629382802	2.53E-06	3.60E-05	4.456467466
MVP	0.053805862	0.034387524	0.0732242	5.629120945	2.53E-06	3.60E-05	4.455692228
IL2RB	0.097335776	0.06220745	0.132464101	5.629088748	2.53E-06	3.60E-05	4.455596907
NEU3	0.051919416	0.033181611	0.070657221	5.629037412	2.53E-06	3.60E-05	4.455444926
CDH2	-0.08535939	-0.116170358	-0.054548422	-5.628193406	2.54E-06	3.61E-05	4.452946222
RALGDS	0.06289212	0.040190603	0.085593638	5.628133666	2.54E-06	3.61E-05	4.45276936
SELPLG	0.12892521	0.082381042	0.175469378	5.627242452	2.55E-06	3.61E-05	4.450130906
PGRMC1	-0.052634157	-0.07164353	-0.033624785	-5.625005336	2.56E-06	3.63E-05	4.443507933
ERBB2	-0.099765144	-0.135798182	-0.063732106	-5.624721272	2.57E-06	3.63E-05	4.442666966
HLA-E	0.046007099	0.029389225	0.062624973	5.624351277	2.57E-06	3.63E-05	4.441571605
TGFA	0.084711606	0.054109987	0.115313225	5.623692371	2.58E-06	3.64E-05	4.439620935
GPAM	-0.075474358	-0.102741839	-0.048206877	-5.623121396	2.58E-06	3.64E-05	4.437930586
SCARB1	0.111146438	0.070977254	0.151315621	5.621155435	2.59E-06	3.66E-05	4.432110464
USP53	-0.058552755	-0.079720007	-0.037385503	-5.619606485	2.61E-06	3.67E-05	4.427524917
TOM1L1	-0.114483418	-0.155871779	-0.073095057	-5.619367097	2.61E-06	3.67E-05	4.426816232
KPNA5	-0.091701429	-0.124854625	-0.058548234	-5.619190604	2.61E-06	3.67E-05	4.426293741
AEBP2	-0.072369944	-0.098536547	-0.046203342	-5.618675465	2.61E-06	3.68E-05	4.424768722
SIGLEC7	0.105782276	0.067528519	0.144036033	5.617742916	2.62E-06	3.68E-05	4.422008009
AKAP12	-0.075262697	-0.102487153	-0.048038241	-5.616213523	2.63E-06	3.70E-05	4.417480431
FAM13B	-0.059694455	-0.081288211	-0.038100699	-5.616022715	2.64E-06	3.70E-05	4.416915567
PITPNA	0.03185029	0.020323082	0.043377497	5.613223141	2.66E-06	3.73E-05	4.408627863
SPTLC2	0.051899455	0.033111792	0.070687119	5.611940785	2.67E-06	3.74E-05	4.404831685
JAK2	-0.071866769	-0.097889353	-0.045844185	-5.610489396	2.68E-06	3.75E-05	4.400535142
CCN3	-0.098820741	-0.13461664	-0.063024842	-5.608385798	2.70E-06	3.77E-05	4.394307919
SV2A	-0.133948761	-0.182470265	-0.085427258	-5.608251741	2.70E-06	3.77E-05	4.393911076
IRF8	0.133744236	0.085285621	0.182202851	5.606955711	2.71E-06	3.78E-05	4.390074511
TCEAL6|TCEAL3	-0.062587936	-0.085265508	-0.039910365	-5.606826701	2.71E-06	3.78E-05	4.38969261
SQOR	0.057727918	0.036806673	0.078649163	5.605591132	2.72E-06	3.80E-05	4.386035046
CAMK2G	-0.096923173	-0.132062289	-0.061784057	-5.603505938	2.74E-06	3.82E-05	4.379862455
ATAD5	0.086714364	0.055270079	0.118158649	5.602377503	2.75E-06	3.83E-05	4.376522088
IGF1	0.129276337	0.082389833	0.176162841	5.601369671	2.75E-06	3.83E-05	4.373538742
RANBP9	-0.038444594	-0.052392808	-0.02449638	-5.599377111	2.77E-06	3.85E-05	4.367640488
SPN	0.105878982	0.067461854	0.144296109	5.598967061	2.77E-06	3.86E-05	4.366426693
SUN1	-0.071227691	-0.097080357	-0.045375025	-5.597145228	2.79E-06	3.87E-05	4.361033878
MTURN	-0.104133747	-0.141932326	-0.066335169	-5.596790817	2.79E-06	3.88E-05	4.359984791
PDE5A	-0.101459498	-0.138292659	-0.064626336	-5.595987789	2.80E-06	3.88E-05	4.357607766
GIMAP8	0.131974184	0.084060576	0.179887792	5.595683718	2.80E-06	3.88E-05	4.356707695
DDX41	0.027795017	0.01770273	0.037887304	5.595004067	2.81E-06	3.89E-05	4.354695889
SLC29A3	0.098596271	0.062794814	0.134397727	5.594777791	2.81E-06	3.89E-05	4.3540261
SPIN4	-0.076362142	-0.104090568	-0.048633716	-5.594688753	2.81E-06	3.89E-05	4.353762543
KCTD12	0.042768609	0.02723755	0.058299668	5.59431744	2.81E-06	3.89E-05	4.352663437
PCLAF	0.164527755	0.104779369	0.22427614	5.594174922	2.81E-06	3.89E-05	4.352241578
STX11	0.089223358	0.056777889	0.121668826	5.586599756	2.88E-06	3.97E-05	4.329819228
HMCN1	-0.106062813	-0.144632946	-0.067492679	-5.586438819	2.88E-06	3.97E-05	4.329342866
TSPAN4	0.065062288	0.041393537	0.088731038	5.58440676	2.90E-06	3.99E-05	4.323328175
AIF1	0.110149363	0.070075643	0.150223083	5.583999623	2.90E-06	4.00E-05	4.322123099
MTA3	-0.066071922	-0.090116338	-0.042027506	-5.58246174	2.92E-06	4.01E-05	4.317571176
SNCAIP	-0.111997014	-0.15275748	-0.071236549	-5.582006754	2.92E-06	4.01E-05	4.316224487
SIGLEC9	0.136383322	0.086746418	0.186020225	5.58186884	2.92E-06	4.01E-05	4.315816283
PTPN21	-0.124924692	-0.170391728	-0.079457656	-5.581805443	2.92E-06	4.01E-05	4.315628639
KBTBD3	-0.124891619	-0.17034951	-0.079433729	-5.581450347	2.92E-06	4.01E-05	4.314577613
SESTD1	-0.071908152	-0.098083245	-0.045733058	-5.581011673	2.93E-06	4.02E-05	4.313279213
SMAD9	-0.132248956	-0.18039341	-0.084104502	-5.580447632	2.93E-06	4.02E-05	4.311609754
ESYT2	-0.04749472	-0.064784993	-0.030204446	-5.5804152	2.93E-06	4.02E-05	4.311513762
SLC2A5	0.150896138	0.095960114	0.205832163	5.580125249	2.94E-06	4.02E-05	4.31065556
ST18	0.122852878	0.078124776	0.16758098	5.57991926	2.94E-06	4.02E-05	4.310045874
PM20D2	-0.090918518	-0.124027554	-0.057809482	-5.578646776	2.95E-06	4.03E-05	4.306279579
CLEC4A	0.142118578	0.090354122	0.193883034	5.577534292	2.96E-06	4.04E-05	4.302986877
CHMP4C	-0.115313535	-0.157315559	-0.073311512	-5.577417085	2.96E-06	4.04E-05	4.302639971
ASRGL1	0.100715482	0.064024146	0.137406817	5.576423709	2.97E-06	4.05E-05	4.299699822
MECOM	-0.092914136	-0.126774619	-0.059053653	-5.57457408	2.99E-06	4.07E-05	4.294225423
IVNS1ABP	0.065879447	0.041862674	0.089896221	5.572605922	3.00E-06	4.09E-05	4.288400275
MYLK	-0.087911916	-0.119976561	-0.055847271	-5.569860994	3.03E-06	4.12E-05	4.28027624
CYB5R4	0.073112907	0.046443842	0.099781972	5.569411584	3.03E-06	4.12E-05	4.278946155
TLE4	0.0568124	0.036081087	0.077543714	5.567232591	3.05E-06	4.15E-05	4.272497207
NEO1	-0.126231081	-0.17229971	-0.080162452	-5.566523689	3.06E-06	4.15E-05	4.270399161
LPCAT1	0.048453142	0.030769197	0.066137086	5.566290133	3.06E-06	4.15E-05	4.269707938
CMPK1	-0.030008569	-0.040962991	-0.019054147	-5.565175458	3.07E-06	4.16E-05	4.266409
PRR13	0.048405597	0.030733617	0.066077576	5.564593398	3.08E-06	4.17E-05	4.264686371
MYL9	-0.072453334	-0.098908903	-0.045997765	-5.563707905	3.08E-06	4.18E-05	4.262065736
SLC7A7	0.135952558	0.086307088	0.185598029	5.563278517	3.09E-06	4.18E-05	4.260794956
SGCA	-0.09393414	-0.128240323	-0.059627958	-5.562552495	3.10E-06	4.18E-05	4.258646296
FGF14	-0.123997325	-0.169283045	-0.078711604	-5.56255199	3.10E-06	4.18E-05	4.258644802
HLA-G|HLA-H	0.042937191	0.027254822	0.058619559	5.56217977	3.10E-06	4.18E-05	4.257543222
IFI27	0.123317548	0.078270377	0.168364719	5.561352331	3.11E-06	4.19E-05	4.255094435
EPB41L3	0.133098639	0.084478009	0.181719269	5.561296912	3.11E-06	4.19E-05	4.254930425
STARD7	0.040170896	0.025493859	0.054847933	5.560273746	3.12E-06	4.20E-05	4.251902406
HEY2	-0.157642694	-0.215247399	-0.100037988	-5.559540947	3.12E-06	4.21E-05	4.249733731
FADS2	-0.087333223	-0.119246983	-0.055419462	-5.559356785	3.13E-06	4.21E-05	4.249188717
KHDRBS3	-0.063820753	-0.087156054	-0.040485453	-5.556119458	3.16E-06	4.24E-05	4.239608175
MTFR2	0.108072427	0.068556843	0.147588011	5.556093567	3.16E-06	4.24E-05	4.239531552
GPI	0.049241799	0.031234807	0.067248791	5.555405673	3.16E-06	4.25E-05	4.237495827
C3orf62|USP4	0.069827783	0.04428881	0.095366755	5.554537158	3.17E-06	4.25E-05	4.234925591
CARD16	0.129404087	0.08207006	0.176738114	5.553893992	3.18E-06	4.26E-05	4.23302225
PLCE1	-0.157943271	-0.215735428	-0.100151115	-5.5520744	3.19E-06	4.28E-05	4.227637523
ZNF567	-0.07087683	-0.096811308	-0.044942353	-5.552004795	3.20E-06	4.28E-05	4.227431542
CA5BP1-CA5B|CA5B	-0.082421263	-0.112599188	-0.052243338	-5.548466076	3.23E-06	4.32E-05	4.216959588
MAGI2	-0.092179878	-0.125937862	-0.058421894	-5.547313048	3.24E-06	4.33E-05	4.213547546
CNKSR3	-0.100346275	-0.137102862	-0.063589689	-5.546118369	3.25E-06	4.35E-05	4.210012278
GPR137B	0.080996104	0.05132507	0.110667137	5.54567604	3.26E-06	4.35E-05	4.208703354
NUSAP1	0.107280395	0.067978651	0.146582139	5.545383501	3.26E-06	4.35E-05	4.207837686
GIMAP1|GIMAP1-GIMAP5	0.109348594	0.069284381	0.149412806	5.544720297	3.27E-06	4.36E-05	4.205875171
ADCY9	-0.095590527	-0.130617579	-0.060563475	-5.544141638	3.27E-06	4.36E-05	4.204162845
ALOX5	0.123407388	0.078171625	0.168643151	5.542201218	3.29E-06	4.38E-05	4.19842094
CD180	0.209541487	0.132730631	0.286352342	5.542050323	3.29E-06	4.38E-05	4.197974428
SNX5	0.042277264	0.026777779	0.057776749	5.541312776	3.30E-06	4.39E-05	4.195791972
CD200R1	0.170720497	0.108129914	0.23331108	5.541147604	3.30E-06	4.39E-05	4.195303218
CTSK	0.091430192	0.057905513	0.124954872	5.540488332	3.31E-06	4.39E-05	4.193352397
SDSL	0.052280135	0.03310915	0.07145112	5.540070792	3.31E-06	4.39E-05	4.192116879
TTLL4	0.065661828	0.041577523	0.089746132	5.538624333	3.33E-06	4.41E-05	4.187836772
SIRPB2	0.110960202	0.070255051	0.151665353	5.537846507	3.33E-06	4.41E-05	4.185535185
KDM2B	0.049851653	0.03156261	0.068140695	5.537473168	3.34E-06	4.42E-05	4.18443048
TBL1X	-0.100057255	-0.136771948	-0.063342562	-5.536454429	3.35E-06	4.42E-05	4.181416059
BCL2A1	0.228740044	0.144800117	0.312679971	5.536007386	3.35E-06	4.43E-05	4.18009328
SEPTIN10	-0.058619551	-0.080132548	-0.037106555	-5.53559911	3.36E-06	4.43E-05	4.178885213
GSS	0.047094749	0.029807879	0.064381619	5.534509911	3.37E-06	4.44E-05	4.175662347
PCP4	-0.092152298	-0.125980992	-0.058323605	-5.534061643	3.37E-06	4.44E-05	4.174335961
SYT11	-0.060307295	-0.0824485	-0.03816609	-5.533394656	3.38E-06	4.45E-05	4.172362415
RALGPS2	0.1995845	0.126308986	0.272860013	5.533386264	3.38E-06	4.45E-05	4.172337582
TSPAN12	-0.098657547	-0.13487932	-0.062435773	-5.533292765	3.38E-06	4.45E-05	4.172060927
ADA2	0.133202685	0.084284299	0.182121072	5.531767279	3.40E-06	4.46E-05	4.167547207
LMOD1	-0.138339845	-0.18914973	-0.08752996	-5.531235117	3.40E-06	4.47E-05	4.165972617
CYBB	0.102189736	0.064643097	0.139736375	5.529161309	3.42E-06	4.49E-05	4.159836587
RNF11	-0.054151381	-0.074049251	-0.034253511	-5.528737881	3.43E-06	4.50E-05	4.158583748
DERA	0.05405812	0.034188031	0.073928208	5.526932738	3.45E-06	4.52E-05	4.153242746
ZNF827	-0.081399048	-0.111319771	-0.051478326	-5.526756189	3.45E-06	4.52E-05	4.152720383
GBP5	0.185505444	0.117302648	0.253708239	5.525575667	3.46E-06	4.52E-05	4.149227533
ADAMTSL3	-0.149223669	-0.204087536	-0.094359802	-5.525535155	3.46E-06	4.52E-05	4.149107669
CD80	0.165956854	0.104940151	0.226973556	5.525473601	3.46E-06	4.52E-05	4.148925548
MERTK	0.055579738	0.035144589	0.076014888	5.525374527	3.46E-06	4.52E-05	4.148632417
CTSB	0.075509633	0.047745519	0.103273746	5.52511844	3.46E-06	4.52E-05	4.147874728
UGP2	-0.043758129	-0.059848084	-0.027668173	-5.524932145	3.47E-06	4.52E-05	4.147323537
RAB8B	0.045515109	0.028778557	0.062251661	5.524750297	3.47E-06	4.52E-05	4.146785503
PRKG1	-0.12499466	-0.17095873	-0.079030589	-5.524538771	3.47E-06	4.52E-05	4.14615966
CHIC1	-0.06354015	-0.086908208	-0.040172092	-5.523936361	3.48E-06	4.52E-05	4.144377319
APMAP	0.06330315	0.040019534	0.086586766	5.523291176	3.48E-06	4.53E-05	4.142468425
CD151	-0.060562822	-0.082838846	-0.038286798	-5.523208918	3.48E-06	4.53E-05	4.142225052
ATP6V0B	0.082441357	0.052111757	0.112770956	5.522064807	3.50E-06	4.54E-05	4.138840027
MTMR10	0.040095031	0.025343108	0.054846954	5.52160039	3.50E-06	4.54E-05	4.137465986
ZBTB26	-0.033951373	-0.046445933	-0.021456812	-5.52025848	3.52E-06	4.56E-05	4.133495796
SBDS	-0.054039221	-0.073933299	-0.034145142	-5.518337933	3.54E-06	4.58E-05	4.127813716
SNX25	-0.086845775	-0.11881884	-0.054872711	-5.518073522	3.54E-06	4.58E-05	4.127031444
LGR6	-0.145550459	-0.19913856	-0.091962358	-5.517829326	3.54E-06	4.58E-05	4.126308978
NCALD	-0.11392792	-0.155873878	-0.071981963	-5.517763821	3.54E-06	4.58E-05	4.126115181
CD36	0.299282616	0.189086645	0.409478588	5.517455273	3.55E-06	4.58E-05	4.125202331
PJA2	-0.038367738	-0.052495879	-0.024239596	-5.517015567	3.55E-06	4.58E-05	4.12390145
GPD2	0.06701154	0.04233227	0.09169081	5.516204207	3.56E-06	4.59E-05	4.121501033
BLOC1S2	0.05732649	0.036208957	0.078444024	5.514869064	3.57E-06	4.60E-05	4.117551032
LSP1|MIR7847	0.113411958	0.07163245	0.155191466	5.514657886	3.58E-06	4.60E-05	4.116926269
FGF1	-0.116310034	-0.15915904	-0.073461028	-5.514415431	3.58E-06	4.60E-05	4.116208976
DSE	0.060460319	0.03818601	0.082734628	5.514285465	3.58E-06	4.60E-05	4.115824476
LOC107985911|LSP1P5|LSP1|LSP1P3|LSP1P4	0.117516188	0.07421745	0.160814926	5.513730182	3.59E-06	4.60E-05	4.1141817
CDK5RAP2	-0.062978393	-0.086183461	-0.039773325	-5.51355574	3.59E-06	4.60E-05	4.113665625
ZNF704	-0.095355684	-0.130490853	-0.060220514	-5.51350255	3.59E-06	4.60E-05	4.113508266
PJA1	-0.044127339	-0.060390709	-0.027863968	-5.512139748	3.60E-06	4.62E-05	4.109476525
KCNN4	0.094987208	0.059978714	0.129995701	5.512070222	3.60E-06	4.62E-05	4.109270838
EPHX1	0.061569994	0.038867697	0.08427229	5.509629092	3.63E-06	4.64E-05	4.102049069
GNG5	0.044810583	0.028285401	0.061335765	5.508804819	3.64E-06	4.65E-05	4.099610596
RWDD2A	-0.072767347	-0.099613299	-0.045921396	-5.506565258	3.66E-06	4.68E-05	4.092985315
PTPN22	0.187917644	0.118584907	0.257250381	5.506203531	3.67E-06	4.68E-05	4.091915232
ARMCX2	-0.064182546	-0.087864998	-0.040500095	-5.505709997	3.67E-06	4.68E-05	4.090455234
LGALSL	-0.079418192	-0.108722482	-0.050113902	-5.505691119	3.67E-06	4.68E-05	4.090399387
TBC1D30	0.104454609	0.06591212	0.142997098	5.505679118	3.67E-06	4.68E-05	4.090363887
SYDE2	-0.18002029	-0.246448189	-0.113592391	-5.505464778	3.68E-06	4.68E-05	4.089729816
HORMAD1	0.185922527	0.117315378	0.254529677	5.505359565	3.68E-06	4.68E-05	4.08941857
BCAP29|DUS4L-BCAP29	-0.061557472	-0.084277837	-0.038837106	-5.504127838	3.69E-06	4.69E-05	4.085774851
ETV5	0.064420011	0.040639494	0.088200529	5.503291939	3.70E-06	4.70E-05	4.083302099
SMARCD3	-0.086639137	-0.118630658	-0.054647616	-5.501768033	3.72E-06	4.72E-05	4.07879413
FAM20B	-0.050706263	-0.069431401	-0.031981124	-5.501227514	3.72E-06	4.72E-05	4.077195199
PTAFR	0.085708592	0.05405747	0.117359713	5.501210966	3.72E-06	4.72E-05	4.07714625
CLIC4	-0.035966455	-0.049248726	-0.022684184	-5.501084891	3.72E-06	4.72E-05	4.076773304
PPP1R12B	-0.095802056	-0.131182846	-0.060421266	-5.500857009	3.73E-06	4.72E-05	4.076099198
MYH11	-0.092734308	-0.126983884	-0.058484732	-5.500577512	3.73E-06	4.72E-05	4.075272414
KIF21B	0.061194486	0.038592739	0.083796233	5.500387969	3.73E-06	4.72E-05	4.074711723
GAB1	-0.089948746	-0.123174869	-0.056722624	-5.499693665	3.74E-06	4.73E-05	4.0726579
SLC25A23	-0.076820095	-0.105198241	-0.048441949	-5.499381786	3.74E-06	4.73E-05	4.071735334
SMARCA1	-0.083716239	-0.114646604	-0.052785873	-5.498544002	3.75E-06	4.73E-05	4.069257105
RHOG	0.054307605	0.034241056	0.074374153	5.498079606	3.76E-06	4.74E-05	4.067883395
ST6GAL2	-0.154269894	-0.21127421	-0.097265579	-5.497895677	3.76E-06	4.74E-05	4.067339323
PKIG	-0.084152352	-0.115253672	-0.053051031	-5.496806858	3.77E-06	4.75E-05	4.064118562
MYOC	-0.150723229	-0.206435202	-0.095011256	-5.496100957	3.78E-06	4.76E-05	4.062030498
IL21R	0.08800047	0.055469801	0.120531139	5.495599109	3.79E-06	4.76E-05	4.060546034
TMEM51	0.108548813	0.068418492	0.148679135	5.495098582	3.79E-06	4.77E-05	4.059065485
TMSB10	0.06446275	0.040624145	0.088301355	5.493524161	3.81E-06	4.78E-05	4.054408417
ZBP1	0.07611419	0.047966765	0.104261615	5.493511082	3.81E-06	4.78E-05	4.05436973
SLC37A2	0.140006056	0.088224899	0.191787214	5.492854797	3.82E-06	4.79E-05	4.052428489
HSPA6	0.080173765	0.050513548	0.109833982	5.491373783	3.84E-06	4.80E-05	4.0480478
TWF2	0.058980852	0.037159935	0.08080177	5.491121849	3.84E-06	4.80E-05	4.047302612
MMUT	-0.066186059	-0.090673105	-0.041699012	-5.491021694	3.84E-06	4.80E-05	4.047006367
HPCAL1	0.069591625	0.043832715	0.095350534	5.488485814	3.87E-06	4.84E-05	4.039505652
ITGA6	0.114086928	0.07185508	0.156318776	5.488059996	3.87E-06	4.84E-05	4.038246167
IFT46	-0.053752246	-0.073650033	-0.03385446	-5.488010058	3.87E-06	4.84E-05	4.038098461
IL12RB2	0.16160132	0.101760941	0.221441699	5.486225009	3.90E-06	4.86E-05	4.032818708
INPP4A	0.038300987	0.024112187	0.052489787	5.483872399	3.92E-06	4.89E-05	4.02586037
SLFN11	0.058801551	0.037015502	0.080587599	5.483190842	3.93E-06	4.90E-05	4.023844553
GINS3	0.066191323	0.041664094	0.090718553	5.482461831	3.94E-06	4.90E-05	4.021688393
RASSF2	0.100526502	0.063273681	0.137779323	5.482068425	3.94E-06	4.91E-05	4.020524843
CD83	0.11630029	0.073197062	0.159403518	5.481432268	3.95E-06	4.91E-05	4.018643332
COL4A5	-0.106040866	-0.145346025	-0.066735707	-5.480835361	3.96E-06	4.92E-05	4.016877919
MYO18B	-0.114230272	-0.156575234	-0.07188531	-5.480276973	3.97E-06	4.92E-05	4.015226436
DDAH1	-0.072869259	-0.099889367	-0.045849151	-5.478735255	3.98E-06	4.94E-05	4.010666717
TDRKH	0.048950762	0.030792391	0.067109133	5.476531778	4.01E-06	4.97E-05	4.004149923
KANSL1L	-0.098435309	-0.134954536	-0.061916082	-5.475860571	4.02E-06	4.98E-05	4.002164851
MYO7A	0.053928685	0.033916707	0.073940662	5.474606061	4.03E-06	4.99E-05	3.998454713
PIK3CG	0.131271355	0.082557216	0.179985494	5.474418398	4.04E-06	4.99E-05	3.997899715
LBR	0.059052902	0.037137654	0.08096815	5.474165217	4.04E-06	4.99E-05	3.997150954
GIMAP2	0.156053106	0.098133718	0.213972495	5.473580342	4.05E-06	5.00E-05	3.995421244
OR9A2	0.193401252	0.121610208	0.265192296	5.4728313	4.06E-06	5.01E-05	3.993206042
RNF130	0.056305813	0.035402991	0.077208634	5.472318513	4.06E-06	5.01E-05	3.991689546
SNORD116-13	-0.213631723	-0.292943311	-0.134320134	-5.472076271	4.06E-06	5.01E-05	3.990973151
GYG1	-0.045743429	-0.062733242	-0.028753617	-5.469696004	4.09E-06	5.05E-05	3.983933948
CARMIL1	-0.085207847	-0.11685633	-0.053559364	-5.469526587	4.10E-06	5.05E-05	3.983432935
ITGA7	-0.121756285	-0.16698898	-0.076523591	-5.468421441	4.11E-06	5.06E-05	3.98016473
BCKDHB	-0.066866096	-0.091709638	-0.042022554	-5.467836259	4.12E-06	5.07E-05	3.97843421
SLC16A4	-0.077631872	-0.106494814	-0.04876893	-5.464148762	4.16E-06	5.11E-05	3.967529638
LCLAT1	-0.059795783	-0.082032115	-0.037559451	-5.462990633	4.18E-06	5.13E-05	3.96410493
FAM180A	-0.116121136	-0.159308828	-0.072933443	-5.462284606	4.19E-06	5.14E-05	3.962017152
KCTD16	-0.109328832	-0.149994072	-0.068663593	-5.461782744	4.19E-06	5.14E-05	3.960533117
CD1C	0.147935078	0.092904738	0.202965418	5.461249451	4.20E-06	5.15E-05	3.958956148
RGS5	-0.087797471	-0.120461047	-0.055133895	-5.460612091	4.21E-06	5.15E-05	3.957071457
CYB5R2	-0.064654081	-0.088709441	-0.040598722	-5.46018229	4.21E-06	5.16E-05	3.95580053
ADGRA3	-0.125476579	-0.172163433	-0.078789726	-5.459980771	4.22E-06	5.16E-05	3.955204639
BRMS1L	-0.10028718	-0.137605622	-0.062968738	-5.459400544	4.22E-06	5.16E-05	3.953488914
PPP1CB	-0.051979636	-0.071322813	-0.032636459	-5.459193459	4.23E-06	5.16E-05	3.952876569
TGFB2	-0.103625275	-0.14219586	-0.065054691	-5.457987416	4.24E-06	5.18E-05	3.949310352
IL10RB	0.067575478	0.042416352	0.092734604	5.456530891	4.26E-06	5.20E-05	3.945003528
SRGN	0.082453336	0.051754551	0.113152122	5.456448899	4.26E-06	5.20E-05	3.944761088
DGKZ	0.052590641	0.033009557	0.072171726	5.45625643	4.26E-06	5.20E-05	3.944191977
RASGRP3	0.176447015	0.110745058	0.242148971	5.455807768	4.27E-06	5.20E-05	3.942865339
TCEAL5	-0.103638803	-0.14223375	-0.065043857	-5.455254196	4.28E-06	5.20E-05	3.941228502
IMMP2L	-0.091545934	-0.125642141	-0.057449726	-5.454513656	4.29E-06	5.21E-05	3.939038837
S100A9	0.148651374	0.093284429	0.204018319	5.454330044	4.29E-06	5.21E-05	3.938495928
CEMIP	0.142110309	0.089174112	0.195046506	5.453758388	4.30E-06	5.22E-05	3.936805645
ESD	-0.066668522	-0.091504046	-0.041832999	-5.453440303	4.30E-06	5.22E-05	3.93586513
NSUN7	-0.142797655	-0.195993159	-0.089602151	-5.453423168	4.30E-06	5.22E-05	3.935814463
RRM2	0.077315739	0.048508917	0.10612256	5.45249926	4.31E-06	5.23E-05	3.933082665
FAM120A|FAM120A2P	0.026424145	0.016578085	0.036270205	5.452071323	4.32E-06	5.23E-05	3.931817357
TMEM120A	-0.040110252	-0.055058715	-0.025161789	-5.45107169	4.33E-06	5.25E-05	3.928861696
SLC7A5	0.087263517	0.054738107	0.119788928	5.450457687	4.34E-06	5.25E-05	3.927046262
PARVA	-0.053520403	-0.073470558	-0.033570248	-5.449995612	4.34E-06	5.26E-05	3.925680043
TECR	0.039302737	0.024643136	0.053962337	5.446577595	4.39E-06	5.31E-05	3.915574185
PRAG1	0.058816337	0.036871301	0.080761373	5.444835063	4.41E-06	5.33E-05	3.91042228
CASS4	0.09407106	0.058965175	0.129176945	5.443762431	4.43E-06	5.35E-05	3.907251023
SIK1|LOC102724428	0.092224545	0.057805963	0.126643127	5.443479572	4.43E-06	5.35E-05	3.906414753
MAPKAP1	0.029470786	0.018469615	0.040471957	5.44221705	4.45E-06	5.36E-05	3.902682141
TNFSF10	0.142995238	0.089611994	0.196378482	5.441763512	4.45E-06	5.37E-05	3.901341278
HIVEP3	0.071743489	0.044955844	0.098531135	5.44090326	4.46E-06	5.37E-05	3.898798007
LCORL	0.06866507	0.043026431	0.094303709	5.440814808	4.47E-06	5.37E-05	3.898536508
REP15	-0.156122175	-0.214421801	-0.097822549	-5.44028773	4.47E-06	5.38E-05	3.896978255
ARHGAP9	0.078106012	0.048929687	0.107282337	5.438472371	4.50E-06	5.40E-05	3.891611393
NFKBID	0.066866589	0.041886944	0.091846234	5.438084641	4.50E-06	5.41E-05	3.890465136
JCHAIN	0.294990486	0.18477104	0.405209931	5.437169039	4.51E-06	5.42E-05	3.887758335
CBX7	-0.068545192	-0.094157825	-0.04293256	-5.436830912	4.52E-06	5.42E-05	3.886758736
MELK	0.127916502	0.080116671	0.175716334	5.436548403	4.52E-06	5.42E-05	3.885923561
BLVRB	0.078275441	0.049024995	0.107525888	5.436458449	4.52E-06	5.42E-05	3.885657633
RSF1	-0.056723682	-0.077929297	-0.035518066	-5.434211982	4.56E-06	5.45E-05	3.879016551
ARID5B	-0.048624024	-0.066803852	-0.030444196	-5.433556402	4.56E-06	5.46E-05	3.877078534
TACC3	0.105207639	0.065865624	0.144549655	5.432674919	4.58E-06	5.47E-05	3.87447273
UNC93B1	0.054110965	0.033875056	0.074346873	5.432323487	4.58E-06	5.47E-05	3.873433848
PELI1	0.049950392	0.031269679	0.068631106	5.432109172	4.58E-06	5.48E-05	3.872800302
DUSP6	0.060919383	0.038133393	0.083705372	5.431385759	4.59E-06	5.48E-05	3.870661809
ADIRF|AGAP11	-0.055439341	-0.076177398	-0.034701284	-5.430915416	4.60E-06	5.49E-05	3.86927143
SPIC	0.253192663	0.158457237	0.34792809	5.429523917	4.62E-06	5.50E-05	3.865158066
STAC	-0.184573646	-0.253635592	-0.1155117	-5.429426103	4.62E-06	5.50E-05	3.864868926
LIMCH1	-0.109645499	-0.150684363	-0.068606635	-5.427733632	4.65E-06	5.53E-05	3.85986596
CYB561A3	0.072481676	0.045348971	0.099614381	5.426979536	4.66E-06	5.54E-05	3.857636873
FSTL3	-0.066422573	-0.091289443	-0.041555704	-5.426472816	4.66E-06	5.54E-05	3.856139035
PREPL	-0.070123695	-0.096387284	-0.043860106	-5.424175864	4.70E-06	5.57E-05	3.849349466
ROR1	-0.111821828	-0.153705069	-0.069938587	-5.423871034	4.70E-06	5.58E-05	3.848448431
SLC11A1	0.171679609	0.107364706	0.235994511	5.422881885	4.71E-06	5.59E-05	3.845524665
PTK2	-0.069429049	-0.095440111	-0.043417986	-5.422582544	4.72E-06	5.59E-05	3.844639869
CPE	-0.082122468	-0.112889088	-0.051355848	-5.422571108	4.72E-06	5.59E-05	3.844606067
GRAMD4	0.070044	0.043784564	0.096303436	5.418868218	4.77E-06	5.65E-05	3.833661254
TP53INP1	0.055395068	0.034626497	0.076163639	5.418605524	4.77E-06	5.65E-05	3.832884813
RAD51AP1	0.146794513	0.091752552	0.201836473	5.417999725	4.78E-06	5.65E-05	3.831094276
TIGAR	0.099244653	0.062030434	0.136458871	5.417778725	4.79E-06	5.65E-05	3.830441074
IFNGR2	0.056281205	0.035175432	0.077386979	5.41732846	4.79E-06	5.66E-05	3.829110253
GRIA1	-0.196686419	-0.270458713	-0.122914124	-5.416317698	4.81E-06	5.67E-05	3.82612283
CHKB|CPT1B|CHKB-CPT1B	0.051387999	0.032111282	0.070664715	5.415663605	4.82E-06	5.68E-05	3.824189602
HS2ST1	0.054695882	0.03417736	0.075214404	5.415413308	4.82E-06	5.68E-05	3.823449831
PACSIN3	-0.072419782	-0.099595961	-0.045243602	-5.413670971	4.85E-06	5.71E-05	3.818300288
SLC35D1	-0.067251794	-0.092491668	-0.042011919	-5.413021272	4.86E-06	5.71E-05	3.816380107
FAM126A	-0.064848096	-0.089186423	-0.040509769	-5.412894413	4.86E-06	5.71E-05	3.816005177
PYCARD	0.080046408	0.050002946	0.110089871	5.412711955	4.86E-06	5.71E-05	3.815465927
NAP1L2	-0.186452158	-0.256433949	-0.116470367	-5.412593459	4.86E-06	5.71E-05	3.815115714
DAPK1	0.09063122	0.056609617	0.124652823	5.411854404	4.87E-06	5.72E-05	3.81293147
CIT	0.078573331	0.049075145	0.108071517	5.411316129	4.88E-06	5.72E-05	3.811340635
HCFC2	-0.060505503	-0.083230869	-0.037780137	-5.408876072	4.92E-06	5.75E-05	3.804129334
TAF5L	-0.049868445	-0.068606519	-0.031130371	-5.406596056	4.95E-06	5.79E-05	3.797391205
NKG7	0.0702177	0.043832272	0.096603129	5.406366648	4.95E-06	5.79E-05	3.796713245
APOB	-0.11924105	-0.164050932	-0.074431168	-5.40598753	4.96E-06	5.79E-05	3.79559286
SCN3A	-0.187872058	-0.25847527	-0.117268847	-5.405810118	4.96E-06	5.79E-05	3.795068566
AOAH	0.148115249	0.092451348	0.20377915	5.405665702	4.96E-06	5.79E-05	3.794641784
CDIN1	-0.081512755	-0.112148169	-0.050877341	-5.405363034	4.97E-06	5.79E-05	3.793747333
PPFIBP1	-0.069402725	-0.095489226	-0.043316224	-5.404851137	4.98E-06	5.80E-05	3.792234571
NFIX	-0.086051581	-0.118405854	-0.053697309	-5.403190328	5.00E-06	5.82E-05	3.787326606
SMOC2	-0.085200558	-0.117236978	-0.053164138	-5.40283255	5.01E-06	5.83E-05	3.786269324
PTGER2	0.168561361	0.105166265	0.231956457	5.401637245	5.02E-06	5.84E-05	3.782737074
HRC	-0.072904294	-0.100324823	-0.045483765	-5.40132522	5.03E-06	5.84E-05	3.781815018
KYNU	0.220156445	0.137343797	0.302969093	5.400796103	5.04E-06	5.85E-05	3.780251447
PBX1	-0.096734421	-0.133125397	-0.060343446	-5.400206756	5.05E-06	5.85E-05	3.778509901
CENPK	0.127624412	0.079611544	0.175637281	5.400067003	5.05E-06	5.85E-05	3.778096928
NFKBIE	0.077177064	0.048135115	0.106219013	5.398654548	5.07E-06	5.87E-05	3.773923125
ICAM2	0.078627687	0.049039717	0.108215657	5.398627679	5.07E-06	5.87E-05	3.773843728
LIPA	0.104357686	0.065081373	0.143633999	5.397799823	5.08E-06	5.88E-05	3.771397448
MS4A4A	0.174537565	0.108845481	0.240229648	5.397577936	5.09E-06	5.88E-05	3.770741787
AIMP1	-0.04753868	-0.065433872	-0.029643487	-5.39676838	5.10E-06	5.89E-05	3.768349612
EPB41L5	-0.08388519	-0.115463236	-0.052307143	-5.396635466	5.10E-06	5.89E-05	3.767956867
IL18BP	0.067751317	0.04224457	0.093258064	5.396171195	5.11E-06	5.90E-05	3.766584996
ADAM8	0.125316476	0.078136084	0.172496867	5.395971902	5.11E-06	5.90E-05	3.765996109
RAVER2	-0.138169567	-0.190194805	-0.086144329	-5.395371711	5.12E-06	5.90E-05	3.764222625
TRAF3IP3	0.119829239	0.074700108	0.164958371	5.394222693	5.14E-06	5.92E-05	3.760827471
MFSD1	0.071617255	0.044644506	0.098590003	5.394056851	5.14E-06	5.92E-05	3.76033744
PLB1	0.039840464	0.024835246	0.054845683	5.393927597	5.14E-06	5.92E-05	3.759955518
MRO	0.130458018	0.081323184	0.179592852	5.393917923	5.14E-06	5.92E-05	3.759926935
LAMP5	0.13164977	0.082059952	0.181239588	5.393251083	5.15E-06	5.92E-05	3.757956565
RBM24	-0.118280206	-0.162833991	-0.073726421	-5.393249546	5.15E-06	5.92E-05	3.757952023
NEDD9	-0.07477533	-0.102948615	-0.046602044	-5.391925607	5.17E-06	5.94E-05	3.754040114
CDH13	-0.074578469	-0.102680633	-0.046476305	-5.391340317	5.18E-06	5.95E-05	3.752310748
RBMS3	-0.099367479	-0.13681736	-0.061917599	-5.390349038	5.20E-06	5.96E-05	3.749381831
TDP1	0.05959561	0.037127601	0.082063619	5.38856012	5.23E-06	5.99E-05	3.744096232
STRIP2	0.099219438	0.061810096	0.136628781	5.388150707	5.23E-06	6.00E-05	3.742886582
DIXDC1	-0.082861344	-0.114104547	-0.051618142	-5.387899411	5.24E-06	6.00E-05	3.74214411
MYC	0.101998156	0.063536483	0.140459829	5.387498891	5.24E-06	6.00E-05	3.740960744
DPYSL3	-0.050519678	-0.069572623	-0.031466732	-5.386683924	5.26E-06	6.01E-05	3.738552889
POGLUT3	-0.06345273	-0.087387636	-0.039517824	-5.385693493	5.27E-06	6.03E-05	3.73562665
FCER1G	0.140975344	0.087774955	0.194175733	5.383334924	5.31E-06	6.06E-05	3.728658381
SPOP	-0.052610159	-0.072464415	-0.032755902	-5.383181515	5.31E-06	6.06E-05	3.728205148
CDC42SE2	0.049032531	0.030527756	0.067537306	5.382989738	5.31E-06	6.07E-05	3.727638565
PRDM16	-0.103208721	-0.142175218	-0.064242223	-5.380815105	5.35E-06	6.09E-05	3.721213939
TTC39C	0.061048222	0.037999412	0.084097031	5.380808855	5.35E-06	6.09E-05	3.721195474
TMEM140	0.071941519	0.044778155	0.099104883	5.380456147	5.36E-06	6.10E-05	3.72015347
TSPAN9	-0.055076999	-0.075875556	-0.034278441	-5.379725279	5.37E-06	6.11E-05	3.71799428
TNFAIP3	0.116037313	0.072211783	0.159862843	5.378900788	5.38E-06	6.12E-05	3.715558529
FREM1	-0.215352919	-0.296705144	-0.134000695	-5.377796694	5.40E-06	6.13E-05	3.712296802
ADH5	-0.073610921	-0.101418822	-0.045803019	-5.377706339	5.40E-06	6.13E-05	3.712029876
CEP70	-0.095227732	-0.131202879	-0.059252585	-5.377543256	5.40E-06	6.13E-05	3.711548098
ECM2	-0.119631913	-0.164831976	-0.07443185	-5.376888769	5.41E-06	6.14E-05	3.709614635
CD53	0.111617544	0.069444551	0.153790538	5.376765335	5.42E-06	6.14E-05	3.709249992
MYH10	-0.098086067	-0.135158501	-0.061013634	-5.375010041	5.44E-06	6.17E-05	3.704064648
PSAP	0.042720003	0.026572026	0.058867981	5.374476722	5.45E-06	6.17E-05	3.702489186
MCUB	0.123021053	0.076517115	0.16952499	5.374186832	5.46E-06	6.18E-05	3.701632834
NOL4L	0.05308623	0.033014809	0.07315765	5.373123393	5.47E-06	6.19E-05	3.698491405
SELL	0.128423952	0.079858409	0.176989494	5.372059683	5.49E-06	6.21E-05	3.695349217
FAM184A	-0.108950952	-0.150155007	-0.067746896	-5.371729219	5.50E-06	6.21E-05	3.694373038
ICAM3	0.097093778	0.060366696	0.133820861	5.370664473	5.52E-06	6.23E-05	3.691227852
DMD	-0.135437844	-0.18668421	-0.084191478	-5.369081669	5.54E-06	6.25E-05	3.686552436
ZSCAN31	-0.082766677	-0.114099204	-0.051434149	-5.3664012	5.59E-06	6.30E-05	3.678634878
ROR2	0.094659325	0.058824615	0.130494034	5.366394077	5.59E-06	6.30E-05	3.678613837
SLC31A1	0.070085555	0.04354677	0.096624339	5.365009976	5.61E-06	6.32E-05	3.674525597
MRPL33	-0.060005645	-0.08272865	-0.03728264	-5.364748773	5.61E-06	6.32E-05	3.673754086
KANK2	-0.085977834	-0.118537498	-0.05341817	-5.364504761	5.62E-06	6.32E-05	3.673033355
SYNE1	-0.066612389	-0.091842286	-0.041382493	-5.363676611	5.63E-06	6.33E-05	3.670587291
LY86	0.150727774	0.093638369	0.207817178	5.363654823	5.63E-06	6.33E-05	3.670522936
KEL	0.132127389	0.082075679	0.182179098	5.362866524	5.65E-06	6.34E-05	3.668194604
MAP9	-0.112481826	-0.155091951	-0.069871701	-5.362812334	5.65E-06	6.34E-05	3.668034548
PLPP1	-0.080136232	-0.110502337	-0.049770126	-5.361210655	5.67E-06	6.36E-05	3.663303881
LRRC17	-0.080666788	-0.111233967	-0.050099608	-5.361205316	5.67E-06	6.36E-05	3.663288114
GARS1	0.037553889	0.023321729	0.05178605	5.360522653	5.69E-06	6.37E-05	3.661271855
RNF19B	0.040055628	0.024874796	0.05523646	5.360323626	5.69E-06	6.37E-05	3.660684028
MIOS	0.040589756	0.025205767	0.055973744	5.360070906	5.69E-06	6.38E-05	3.659937622
F13A1	0.105382114	0.065439705	0.145324522	5.359887895	5.70E-06	6.38E-05	3.6593971
RGN	-0.151419574	-0.208816419	-0.094022728	-5.359410703	5.71E-06	6.38E-05	3.657987728
SNORD116-26|SNORD116-27	-0.121563637	-0.167652013	-0.07547526	-5.358402352	5.72E-06	6.39E-05	3.655009623
LGALS3	0.064751495	0.040202264	0.089300726	5.358397865	5.72E-06	6.39E-05	3.654996372
SPG21	0.039226087	0.024349648	0.054102527	5.356721101	5.75E-06	6.42E-05	3.650044242
EID1	-0.04233655	-0.058394143	-0.026278958	-5.356215974	5.76E-06	6.43E-05	3.64855243
ZMYND11	-0.047002537	-0.064831097	-0.029173977	-5.355845941	5.77E-06	6.43E-05	3.647459602
VAMP8	0.133100779	0.082612866	0.183588691	5.355699872	5.77E-06	6.43E-05	3.647028216
MKI67	0.151012561	0.093727483	0.208297639	5.355433284	5.77E-06	6.43E-05	3.646240898
TASL	0.196146236	0.121739316	0.270553157	5.355372648	5.78E-06	6.43E-05	3.646061823
AKAP1	-0.099123061	-0.13673015	-0.061515971	-5.354612199	5.79E-06	6.44E-05	3.643816005
PCYOX1	-0.06067819	-0.083699854	-0.037656525	-5.354500243	5.79E-06	6.44E-05	3.643485368
IFRD1	-0.058751104	-0.081043613	-0.036458595	-5.35402175	5.80E-06	6.44E-05	3.64207226
P2RY8	0.115111705	0.071430347	0.158793063	5.353605964	5.81E-06	6.45E-05	3.640844347
APLNR	0.145996383	0.090592241	0.201400525	5.353316367	5.81E-06	6.45E-05	3.639989104
GSDMC	0.109303659	0.067816305	0.150791012	5.352319336	5.83E-06	6.46E-05	3.637044684
ANKRD6	-0.101691473	-0.140289572	-0.063093373	-5.352314989	5.83E-06	6.46E-05	3.637031844
AVEN	-0.055934414	-0.077165287	-0.034703542	-5.352224289	5.83E-06	6.46E-05	3.636763994
PRKRA	-0.045685518	-0.063028528	-0.028342509	-5.351519846	5.84E-06	6.47E-05	3.634683667
TGIF2-RAB5IF|RAB5IF	0.050443146	0.031287612	0.069598679	5.349718886	5.87E-06	6.50E-05	3.629365253
TMEM219	0.036468114	0.022618947	0.05031728	5.349494007	5.88E-06	6.50E-05	3.628701172
COPZ2	-0.044302471	-0.061127866	-0.027477076	-5.349161669	5.88E-06	6.50E-05	3.627719764
ZNF507	-0.10230274	-0.141161389	-0.063444091	-5.348384399	5.90E-06	6.51E-05	3.625424469
LCP1	0.114197659	0.070808749	0.15758657	5.346893122	5.92E-06	6.54E-05	3.621020768
CD86	0.168457432	0.10444736	0.232467505	5.34644257	5.93E-06	6.54E-05	3.619690319
CCNK	0.032142543	0.019928787	0.044356299	5.34630886	5.93E-06	6.54E-05	3.619295482
RBPMS	-0.111697635	-0.15414849	-0.06924678	-5.345404639	5.95E-06	6.56E-05	3.616625411
TCEAL4	-0.066743019	-0.092111298	-0.041374739	-5.344878929	5.96E-06	6.56E-05	3.615073056
WSCD2	-0.089623327	-0.123688932	-0.055557723	-5.34475753	5.96E-06	6.56E-05	3.614714584
ZNF672	0.034117934	0.021145655	0.047090213	5.343053245	5.99E-06	6.59E-05	3.609682142
PTPN7	0.100610153	0.06235459	0.138865716	5.342816512	6.00E-06	6.59E-05	3.608983123
ARHGEF25	-0.112830965	-0.155740143	-0.069921786	-5.341966312	6.01E-06	6.61E-05	3.606472693
IRF4	0.133381447	0.082649685	0.184113208	5.341196175	6.03E-06	6.62E-05	3.604198696
NOP2	0.038513931	0.023862093	0.05316577	5.340092519	6.05E-06	6.63E-05	3.600939957
CPXM2	-0.07324981	-0.101126539	-0.045373082	-5.338112752	6.08E-06	6.66E-05	3.595094476
LY9	0.090855539	0.056272096	0.125438983	5.337110956	6.10E-06	6.68E-05	3.592136628
BCAT1	0.126583903	0.078399073	0.174768734	5.33692619	6.10E-06	6.68E-05	3.5915911
ANKRD46	-0.078097517	-0.107830187	-0.048364846	-5.336129365	6.12E-06	6.69E-05	3.589238476
TMEM132B	-0.128632725	-0.177609879	-0.079655571	-5.335571832	6.13E-06	6.70E-05	3.587592375
UBE2L6	0.040517032	0.025088345	0.055945719	5.334966491	6.14E-06	6.71E-05	3.585805139
ACP5	0.176891188	0.109513413	0.244268964	5.333503446	6.17E-06	6.73E-05	3.581485645
PIEZO2	0.076854831	0.047575513	0.106134149	5.332529418	6.19E-06	6.75E-05	3.578609976
PCDHB15	-0.14396892	-0.198836989	-0.089100851	-5.330551167	6.22E-06	6.78E-05	3.572769621
ZDBF2	-0.116869538	-0.161418851	-0.072320225	-5.329461957	6.24E-06	6.80E-05	3.56955404
ZBTB41	-0.058697809	-0.081079614	-0.036316004	-5.327823567	6.27E-06	6.83E-05	3.564717259
KLF15	-0.089460024	-0.123573955	-0.055346093	-5.327461173	6.28E-06	6.83E-05	3.56364743
PECAM1	0.110356579	0.068273758	0.1524394	5.327413861	6.28E-06	6.83E-05	3.563507761
CD300E	0.099927512	0.061815831	0.138039193	5.326599224	6.30E-06	6.84E-05	3.561102886
BACH1	0.040551319	0.025081016	0.056021622	5.325117622	6.33E-06	6.87E-05	3.556729151
KCTD5	0.052806135	0.032658509	0.072953762	5.324557882	6.34E-06	6.88E-05	3.555076805
GALNT2	-0.056658495	-0.078281948	-0.035035042	-5.323080497	6.36E-06	6.90E-05	3.550715652
PROS1	-0.09392081	-0.129766501	-0.058075119	-5.322895234	6.37E-06	6.90E-05	3.550168776
GK|GK3P	0.119389316	0.073815883	0.164962749	5.322023258	6.38E-06	6.92E-05	3.547594808
OTULINL	0.118842265	0.073468934	0.164215596	5.321000563	6.40E-06	6.93E-05	3.544575978
TMEM86A	0.10660467	0.065900082	0.147309257	5.32054254	6.41E-06	6.94E-05	3.543223985
COQ7	-0.052529808	-0.072599716	-0.0324599	-5.317205845	6.48E-06	7.00E-05	3.533375002
MAP7D3	-0.076668166	-0.105964636	-0.047371695	-5.316463239	6.49E-06	7.01E-05	3.531183107
SANBR	0.055591613	0.034348276	0.07683495	5.316301353	6.50E-06	7.01E-05	3.530705285
ZNF208	-0.124844967	-0.172556482	-0.077133453	-5.315827549	6.50E-06	7.02E-05	3.529306809
CLCN5	0.060581078	0.037425747	0.08373641	5.315070682	6.52E-06	7.03E-05	3.527072871
PEBP1	-0.032295645	-0.044640379	-0.019950911	-5.31477976	6.53E-06	7.03E-05	3.526214204
PRELP	-0.067900392	-0.093855285	-0.041945498	-5.314667262	6.53E-06	7.03E-05	3.525882161
PPIL4	-0.044970385	-0.062162991	-0.027777778	-5.313833321	6.54E-06	7.05E-05	3.523420779
GLRX	0.093056067	0.057473669	0.128638466	5.31291074	6.56E-06	7.06E-05	3.520697812
SNX29P1|SNX29P2|SNX29	0.052483834	0.032409405	0.072558263	5.311355903	6.59E-06	7.09E-05	3.516108851
SLC41A3	-0.053039704	-0.073334777	-0.032744631	-5.309254308	6.63E-06	7.12E-05	3.509906362
PRCP	0.070372132	0.043444874	0.09729939	5.309231103	6.63E-06	7.12E-05	3.509837875
LINC01123	-0.141324967	-0.195405851	-0.087244083	-5.308821925	6.64E-06	7.13E-05	3.508630283
LPP	-0.069075413	-0.09550974	-0.042641086	-5.30857889	6.65E-06	7.13E-05	3.507913027
MYO5C	0.113411535	0.070007819	0.156815252	5.308274322	6.65E-06	7.13E-05	3.507014172
TRIB1	0.09103457	0.056189183	0.125879958	5.30742783	6.67E-06	7.14E-05	3.504515997
PTBP3	0.055878369	0.034489514	0.077267223	5.307368531	6.67E-06	7.14E-05	3.504340993
TIFAB|DCANP1	0.096352416	0.059469552	0.133235281	5.307145716	6.68E-06	7.14E-05	3.503683426
ASAH1	0.044092113	0.027213199	0.060971028	5.306882219	6.68E-06	7.15E-05	3.502905801
FDXACB1	0.068129726	0.042046263	0.09421319	5.306332185	6.69E-06	7.15E-05	3.501282567
FBP1	0.172092396	0.10619668	0.237988112	5.305515009	6.71E-06	7.17E-05	3.49887098
FLVCR2	0.132905671	0.082014718	0.183796624	5.305495791	6.71E-06	7.17E-05	3.498814267
ASXL2	0.03332781	0.020560044	0.046095576	5.302918058	6.76E-06	7.22E-05	3.491207272
C15orf48|MIR147B	0.204530689	0.126118628	0.28294275	5.299057845	6.84E-06	7.30E-05	3.479816212
PAG1	0.091530897	0.056429722	0.126632073	5.297477313	6.87E-06	7.33E-05	3.475152442
IL18R1	0.109737652	0.067649068	0.151826236	5.296809985	6.89E-06	7.34E-05	3.473183351
OASL	0.069155136	0.042627362	0.095682909	5.295984301	6.90E-06	7.35E-05	3.470747031
CCDC3	-0.097315232	-0.134659821	-0.059970642	-5.29390546	6.95E-06	7.40E-05	3.464613201
BHLHE40	0.077138038	0.04753427	0.106741807	5.293520974	6.96E-06	7.40E-05	3.463478758
RAB3GAP1	-0.047770891	-0.066104925	-0.029436858	-5.29332276	6.96E-06	7.40E-05	3.462893924
UBE2H	-0.053888249	-0.074570371	-0.033206127	-5.293245364	6.96E-06	7.40E-05	3.462665566
MPPED2	-0.190507772	-0.263629847	-0.117385698	-5.29282143	6.97E-06	7.40E-05	3.461414744
TMEM98	-0.047283867	-0.065436992	-0.029130741	-5.291570849	7.00E-06	7.43E-05	3.457724945
LTB4R2|LTB4R	0.066947407	0.041244116	0.092650698	5.291369338	7.00E-06	7.43E-05	3.4571304
FGFR1	-0.070631495	-0.097753735	-0.043509254	-5.2904898	7.02E-06	7.45E-05	3.454535406
FBXO42	-0.055191254	-0.076385385	-0.033997123	-5.290268225	7.02E-06	7.45E-05	3.453881674
IGF1R	-0.093008969	-0.128731403	-0.057286535	-5.289405216	7.04E-06	7.46E-05	3.451335491
DAAM1	-0.059613627	-0.082509785	-0.036717469	-5.289394786	7.04E-06	7.46E-05	3.45130472
TAGLN	-0.053111548	-0.073512832	-0.032710264	-5.288767947	7.06E-06	7.47E-05	3.449455348
SEMA3D	-0.235557786	-0.32605462	-0.145060953	-5.287947441	7.07E-06	7.48E-05	3.447034624
ZNF267	0.095426695	0.058762454	0.132090936	5.287498195	7.08E-06	7.48E-05	3.445709235
AKR1A1	0.050388271	0.031027772	0.069748769	5.287324554	7.09E-06	7.48E-05	3.445196954
EIF5A2	-0.088392833	-0.122361404	-0.054424262	-5.28643413	7.11E-06	7.50E-05	3.442570017
LYSMD1	-0.079860947	-0.110569283	-0.04915261	-5.283250579	7.17E-06	7.56E-05	3.433178192
PLAC8	0.184392915	0.113487054	0.255298776	5.283055134	7.18E-06	7.56E-05	3.432601626
COL21A1	-0.109428166	-0.151512192	-0.06734414	-5.282443812	7.19E-06	7.57E-05	3.430798222
SLK	-0.042715442	-0.059150859	-0.026280026	-5.279918786	7.25E-06	7.62E-05	3.423349574
QKI	0.047211668	0.029044885	0.065378451	5.279519085	7.26E-06	7.62E-05	3.422170514
VASN	-0.077594016	-0.107452814	-0.047735218	-5.279331731	7.26E-06	7.62E-05	3.42161785
BCL7A	-0.05503231	-0.076210209	-0.033854412	-5.279076189	7.26E-06	7.63E-05	3.420864044
ATP9A	-0.093910282	-0.130055183	-0.057765381	-5.278240217	7.28E-06	7.64E-05	3.418398093
PLOD3	0.055432891	0.034095396	0.076770386	5.277729638	7.29E-06	7.65E-05	3.416892003
ATP8B4	0.13188332	0.081112189	0.18265445	5.277109241	7.31E-06	7.66E-05	3.415061992
MAP3K7CL	-0.065687257	-0.090977769	-0.040396745	-5.276507497	7.32E-06	7.67E-05	3.413287021
IFI30	0.13290164	0.08172639	0.184076891	5.275861819	7.34E-06	7.68E-05	3.411382479
LTBR	0.042896411	0.026377814	0.059415008	5.275587817	7.34E-06	7.68E-05	3.410574266
CYTL1	-0.111576077	-0.154543251	-0.068608903	-5.275423723	7.35E-06	7.68E-05	3.410090249
TMEM123	0.033087748	0.020345488	0.045830008	5.275259057	7.35E-06	7.68E-05	3.409604543
BTN3A2	0.07170958	0.044088525	0.099330635	5.274240916	7.37E-06	7.70E-05	3.406601429
KIAA0513	0.060226897	0.037028026	0.083425769	5.274079575	7.37E-06	7.70E-05	3.406125542
ADAM15	0.054843016	0.033704368	0.075981664	5.270686377	7.45E-06	7.77E-05	3.396117347
MEI1	0.066073388	0.040602807	0.091543968	5.270002001	7.47E-06	7.78E-05	3.394098861
PRXL2B	0.058790157	0.036125567	0.081454746	5.269626134	7.47E-06	7.78E-05	3.392990295
CKS2	0.130462985	0.080166778	0.180759191	5.269569392	7.48E-06	7.78E-05	3.392822942
SIDT1	0.108699024	0.066791942	0.150606106	5.269401236	7.48E-06	7.78E-05	3.392326995
CAMLG	-0.051478743	-0.071326488	-0.031630998	-5.269140802	7.49E-06	7.78E-05	3.391558889
ITGA9	-0.077038657	-0.106745437	-0.047331878	-5.268368944	7.50E-06	7.80E-05	3.389282445
RELL1	0.035673512	0.021916693	0.04943033	5.268062145	7.51E-06	7.80E-05	3.388377611
FAM47E|FAM47E-STBD1	-0.10806292	-0.149741398	-0.066384442	-5.267298093	7.53E-06	7.82E-05	3.386124234
SNORD116-6|SNORD116-4|SNORD116-1|SNORD116-7|SNORD116-8|SNORD116-5|SNORD116-2|SNHG14|SNORD116-9|SNORD116-3	-0.1643131	-0.22769584	-0.10093036	-5.266525913	7.54E-06	7.83E-05	3.383846914
GPR65	0.181493688	0.111472752	0.251514624	5.26570665	7.56E-06	7.84E-05	3.38143077
EMP1	0.081252522	0.049904053	0.112600991	5.265547807	7.57E-06	7.84E-05	3.380962318
LCA5	-0.119063987	-0.16500112	-0.073126853	-5.265499505	7.57E-06	7.84E-05	3.38081987
LPL	0.178825934	0.109826102	0.247825765	5.265086621	7.58E-06	7.84E-05	3.379602223
MAP3K20	-0.089658651	-0.124258409	-0.055058894	-5.264319016	7.59E-06	7.85E-05	3.377338483
HNMT	0.054284909	0.033335539	0.07523428	5.264185496	7.60E-06	7.85E-05	3.376944723
HDC	0.127823169	0.078494034	0.177152304	5.264160564	7.60E-06	7.85E-05	3.376871197
IGSF9B	-0.137737354	-0.190905042	-0.084569665	-5.262922879	7.63E-06	7.88E-05	3.373221221
SLC12A4	-0.056534604	-0.078363474	-0.034705735	-5.261458557	7.66E-06	7.91E-05	3.368902989
SP140L	0.064478415	0.039575539	0.089381291	5.26002612	7.69E-06	7.94E-05	3.36467889
VCL	-0.081774258	-0.113363778	-0.050184739	-5.258920985	7.72E-06	7.96E-05	3.361420044
MARCHF1	0.142311999	0.087323414	0.197300585	5.25765421	7.75E-06	7.99E-05	3.357684626
KLHL30	-0.073568586	-0.101996359	-0.045140812	-5.257419254	7.75E-06	7.99E-05	3.356991806
CLIC2	0.106866519	0.06556898	0.148164059	5.257030942	7.76E-06	7.99E-05	3.35584679
MALT1	0.049957238	0.030651081	0.069263395	5.256850676	7.77E-06	7.99E-05	3.355315241
AUP1	0.037579075	0.023055536	0.052102615	5.25649996	7.78E-06	8.00E-05	3.354281091
MYO1D	-0.059163243	-0.082032878	-0.036293607	-5.255521059	7.80E-06	8.02E-05	3.351394665
ACTN4	-0.05595802	-0.077590082	-0.034325958	-5.255178389	7.81E-06	8.02E-05	3.350384266
TMEM176B	0.109125137	0.066938788	0.151311485	5.255038585	7.81E-06	8.02E-05	3.349972039
TMEM91	0.051660058	0.031688379	0.071631737	5.254886787	7.81E-06	8.02E-05	3.349524451
MGAT4A	0.087435289	0.053630363	0.121240214	5.254480841	7.82E-06	8.03E-05	3.348327489
ITGA8	-0.083023783	-0.115123643	-0.050923923	-5.254391492	7.82E-06	8.03E-05	3.348064038
DPYD	0.053655272	0.032908116	0.074402429	5.2538403	7.84E-06	8.03E-05	3.346438825
RPN2	0.03184047	0.019527986	0.044152954	5.253598058	7.84E-06	8.03E-05	3.34572457
PPP1R3C	-0.115657028	-0.160381208	-0.070932849	-5.253547901	7.84E-06	8.03E-05	3.34557668
IGFBP6	-0.06831418	-0.094733315	-0.041895046	-5.25309582	7.86E-06	8.04E-05	3.344243721
TENT4B	-0.054018297	-0.074910416	-0.033126179	-5.252686158	7.86E-06	8.04E-05	3.343035842
TIE1	0.092721263	0.056857427	0.128585099	5.252253065	7.88E-06	8.05E-05	3.341758888
MTRF1L	-0.036743266	-0.050955811	-0.02253072	-5.252051099	7.88E-06	8.05E-05	3.341163403
PCDHB4	-0.172211693	-0.238839073	-0.105584313	-5.250890322	7.91E-06	8.07E-05	3.337740965
PARD3	-0.104295908	-0.144653753	-0.063938062	-5.250036776	7.93E-06	8.09E-05	3.335224414
CEP128	0.065783701	0.040321494	0.091245908	5.248622137	7.96E-06	8.12E-05	3.331053652
CRISPLD1	-0.157844145	-0.218946833	-0.096741456	-5.247968326	7.98E-06	8.13E-05	3.329126067
CXCL10	0.211702911	0.129725676	0.293680145	5.246342211	8.02E-06	8.16E-05	3.324332
GMNN	0.065951143	0.04041128	0.091491007	5.245982066	8.02E-06	8.17E-05	3.323270249
S1PR1	0.089454702	0.054805848	0.124103556	5.244901612	8.05E-06	8.19E-05	3.320084985
PDLIM7	-0.076389082	-0.105977818	-0.046800345	-5.244787792	8.05E-06	8.19E-05	3.319749441
NPR2	-0.082812425	-0.114889535	-0.050735314	-5.244732105	8.06E-06	8.19E-05	3.319585273
GPRASP1	-0.134718678	-0.186913593	-0.082523763	-5.243516831	8.08E-06	8.21E-05	3.316002634
ELF2	-0.055677808	-0.077250238	-0.034105379	-5.243317138	8.09E-06	8.21E-05	3.315413947
EGFR	-0.107453528	-0.149087025	-0.065820031	-5.243253295	8.09E-06	8.21E-05	3.31522574
EXTL2	-0.104033078	-0.144351985	-0.063714171	-5.241863912	8.12E-06	8.24E-05	3.311129944
F11R|TSTD1	0.09828413	0.060178668	0.136389593	5.23985433	8.17E-06	8.28E-05	3.305206035
WASL	-0.051606772	-0.071616123	-0.03159742	-5.239583092	8.18E-06	8.28E-05	3.30440649
PDS5B	-0.057418053	-0.079680938	-0.035155168	-5.239502645	8.18E-06	8.28E-05	3.30416935
TAF7	-0.049212828	-0.068296815	-0.030128842	-5.23880541	8.20E-06	8.29E-05	3.302114085
RASL11B	-0.11893255	-0.165073137	-0.072791963	-5.236494635	8.26E-06	8.34E-05	3.295302713
ADGRF5	0.180189125	0.110278931	0.250099319	5.236138414	8.27E-06	8.34E-05	3.294252723
CDC37L1	-0.070178083	-0.097408366	-0.042947801	-5.235671667	8.28E-06	8.35E-05	3.292876959
UFSP2	-0.058144781	-0.080707091	-0.035582472	-5.235404435	8.28E-06	8.35E-05	3.292089282
VLDLR	-0.083808045	-0.116334839	-0.05128125	-5.234407054	8.31E-06	8.37E-05	3.289149495
NAB1	-0.058916171	-0.081787444	-0.036044898	-5.233198646	8.34E-06	8.40E-05	3.285587781
PTGER3	-0.131472981	-0.182513788	-0.080432173	-5.232895	8.35E-06	8.40E-05	3.284692814
PHGDH	-0.107364482	-0.149052406	-0.065676557	-5.232068259	8.37E-06	8.42E-05	3.282256101
FBXL7	-0.067247136	-0.093368943	-0.041125329	-5.229902879	8.42E-06	8.46E-05	3.275874101
CFAP36	-0.04954571	-0.068791976	-0.030299444	-5.229770292	8.43E-06	8.46E-05	3.275483337
RASL11A	-0.084690049	-0.117588788	-0.05179131	-5.229692829	8.43E-06	8.46E-05	3.275255038
TET1	-0.102569784	-0.14241654	-0.062723027	-5.229371704	8.44E-06	8.47E-05	3.274308614
TOR1AIP1	-0.043291571	-0.060111639	-0.026471503	-5.22875919	8.45E-06	8.48E-05	3.272503423
RRAS	-0.044742542	-0.062128855	-0.027356229	-5.228007599	8.47E-06	8.49E-05	3.270288377
SKAP2	0.146975018	0.08986223	0.204087806	5.227971483	8.47E-06	8.49E-05	3.27018194
MFGE8	-0.051670441	-0.071758959	-0.031581922	-5.225373046	8.54E-06	8.55E-05	3.262524222
PRTFDC1	-0.096308545	-0.133756375	-0.058860714	-5.22469813	8.56E-06	8.56E-05	3.260535274
CBX1	-0.042598404	-0.05916229	-0.026034519	-5.224613315	8.56E-06	8.56E-05	3.260285329
SEC23A	-0.037400369	-0.051955232	-0.022845507	-5.220244325	8.67E-06	8.67E-05	3.247410753
DACT1	-0.079862868	-0.110946044	-0.048779691	-5.219664116	8.69E-06	8.68E-05	3.245701068
FAM149A	-0.115770189	-0.1608317	-0.070708677	-5.219321328	8.69E-06	8.68E-05	3.244690995
MPEG1	0.123301437	0.075306887	0.171295987	5.219143766	8.70E-06	8.68E-05	3.244167787
GCNT1	0.090001066	0.054960242	0.12504189	5.217907683	8.73E-06	8.71E-05	3.240525561
TXNDC11	0.040328098	0.024622642	0.056033555	5.216512084	8.77E-06	8.74E-05	3.236413412
CRABP2	0.08819965	0.053849591	0.122549708	5.216298343	8.77E-06	8.74E-05	3.235783632
NEXMIF	-0.108636505	-0.150947925	-0.066325086	-5.216043959	8.78E-06	8.74E-05	3.235034099
PTGIR	-0.060130429	-0.083550292	-0.036710565	-5.215944832	8.78E-06	8.74E-05	3.234742029
BMERB1	-0.080340396	-0.111638848	-0.049041944	-5.214757945	8.81E-06	8.77E-05	3.231244978
NCF2	0.1338829	0.081724986	0.186040814	5.214683357	8.82E-06	8.77E-05	3.231025214
COQ2	0.070436599	0.042989598	0.097883601	5.213465776	8.85E-06	8.80E-05	3.227437816
GPR161	-0.051885533	-0.072104442	-0.031666624	-5.213286755	8.85E-06	8.80E-05	3.226910368
TTLL11	-0.074712307	-0.103827902	-0.045596713	-5.213021671	8.86E-06	8.80E-05	3.226129359
SMAGP	0.050200176	0.030634876	0.069765476	5.212448526	8.88E-06	8.81E-05	3.224440725
TIMD4	0.206518619	0.126026829	0.28701041	5.212315234	8.88E-06	8.81E-05	3.224048016
MINDY3	-0.05771975	-0.080217627	-0.035221872	-5.212018312	8.89E-06	8.81E-05	3.223173218
MFSD12	0.088929269	0.054265792	0.123592747	5.211894795	8.89E-06	8.81E-05	3.222809312
CSF3R	0.13902557	0.084814237	0.193236903	5.20987913	8.94E-06	8.86E-05	3.216870863
SNN	0.042722765	0.026062639	0.05938289	5.209597037	8.95E-06	8.86E-05	3.216039796
PGM1	-0.043274418	-0.060150914	-0.026397922	-5.209211704	8.96E-06	8.86E-05	3.21490458
ITPR2	0.065263892	0.039811413	0.090716371	5.209138828	8.96E-06	8.86E-05	3.214689886
EPC2	-0.041929861	-0.058285659	-0.025574063	-5.208045001	8.99E-06	8.89E-05	3.211467453
COLEC12	0.078048197	0.047590099	0.108506294	5.205748078	9.06E-06	8.95E-05	3.204700914
CASP1	0.114566243	0.069840019	0.159292467	5.203762682	9.11E-06	8.99E-05	3.198852352
SPEG	-0.106629522	-0.148268743	-0.064990301	-5.202330213	9.15E-06	9.03E-05	3.194632745
CAPZB	0.02485975	0.015149527	0.034569973	5.201044864	9.19E-06	9.05E-05	3.190846607
PLSCR4	-0.107745312	-0.149833888	-0.065656735	-5.200644825	9.20E-06	9.06E-05	3.18966827
MPDZ	-0.094323243	-0.131170532	-0.057475953	-5.200393722	9.20E-06	9.06E-05	3.188928636
GPR183	0.200805435	0.122348594	0.279262275	5.199573206	9.23E-06	9.08E-05	3.186511797
IL18RAP	0.14375091	0.087585497	0.199916324	5.199537236	9.23E-06	9.08E-05	3.186405848
AADAT	-0.14995341	-0.208557644	-0.091349176	-5.198169048	9.27E-06	9.11E-05	3.18237593
RSPO3	0.150760361	0.091839107	0.209681615	5.198023442	9.27E-06	9.11E-05	3.181947063
SCMH1	-0.082208662	-0.114341129	-0.050076196	-5.19752473	9.28E-06	9.12E-05	3.180478169
VANGL1	-0.047217341	-0.065673298	-0.028761384	-5.197422369	9.29E-06	9.12E-05	3.180176679
SLC37A3	-0.072191925	-0.100411419	-0.04397243	-5.19711635	9.29E-06	9.12E-05	3.179275347
FXYD6|FXYD6-FXYD2	0.057563542	0.035054235	0.080072849	5.195273661	9.35E-06	9.16E-05	3.173848106
LOC101927178|FAM177A1	-0.071301841	-0.099194479	-0.043409203	-5.193189905	9.40E-06	9.22E-05	3.167711098
TMEM245	-0.04897718	-0.068138039	-0.029816321	-5.192803059	9.42E-06	9.22E-05	3.1665718
TERF1	-0.05268145	-0.073292818	-0.032070082	-5.192469455	9.43E-06	9.23E-05	3.165589313
FRY	-0.081725965	-0.113702565	-0.049749364	-5.192192799	9.43E-06	9.23E-05	3.164774549
TRHDE	-0.123750103	-0.172174014	-0.075326192	-5.191689992	9.45E-06	9.24E-05	3.163293768
GNPDA2	-0.089789701	-0.124924913	-0.054654489	-5.191668998	9.45E-06	9.24E-05	3.163231941
TNFSF13B	0.123980765	0.07545372	0.172507811	5.190312532	9.49E-06	9.27E-05	3.159237188
DSC2	0.125626323	0.07645402	0.174798626	5.190188677	9.49E-06	9.27E-05	3.158872442
PCDH7	-0.133790116	-0.186158381	-0.081421852	-5.190137881	9.49E-06	9.27E-05	3.158722851
GASK1B	-0.052373858	-0.072875567	-0.03187215	-5.189763497	9.50E-06	9.27E-05	3.157620325
RCOR1	0.032548685	0.01980313	0.04529424	5.187973474	9.55E-06	9.31E-05	3.152348989
ARNTL	0.113900279	0.069289881	0.158510678	5.18694607	9.58E-06	9.34E-05	3.149323535
TMEM74	-0.089467094	-0.124514355	-0.054419833	-5.185997394	9.61E-06	9.36E-05	3.146529971
CRY2	-0.041802923	-0.058185666	-0.02542018	-5.183738371	9.68E-06	9.42E-05	3.139878055
GADD45A	-0.064803921	-0.09020533	-0.039402513	-5.182824839	9.70E-06	9.44E-05	3.137188158
AQP1	-0.053563639	-0.074562039	-0.032565239	-5.182113388	9.72E-06	9.46E-05	3.135093326
PHAF1	0.055411818	0.033685704	0.077137933	5.181355505	9.75E-06	9.47E-05	3.132861808
MYD88	0.082190195	0.049960091	0.114420298	5.180615484	9.77E-06	9.49E-05	3.130682919
THSD7B	-0.155356468	-0.216280793	-0.094432143	-5.180380527	9.77E-06	9.49E-05	3.129991128
GLB1|TMPPE	0.064876043	0.039423972	0.090328114	5.178265092	9.84E-06	9.55E-05	3.123762743
SLAMF7	0.204394715	0.124196842	0.284592588	5.177616282	9.86E-06	9.56E-05	3.121852532
GARNL3	-0.092868836	-0.129324188	-0.056413484	-5.175255023	9.93E-06	9.63E-05	3.114900798
RPN1	0.035791644	0.021737304	0.049845984	5.173616606	9.97E-06	9.66E-05	3.110077373
SNORA70F	-0.129210998	-0.179948518	-0.078473477	-5.17360525	9.97E-06	9.66E-05	3.110043944
KCNJ3	-0.13256558	-0.184622673	-0.080508487	-5.173374428	9.98E-06	9.66E-05	3.109364426
DENND3	0.051850373	0.031486949	0.072213797	5.172781437	1.00E-05	9.67E-05	3.107618739
BCL2L2|BCL2L2-PABPN1	-0.055170062	-0.076840257	-0.033499866	-5.172061683	1.00E-05	9.69E-05	3.105499905
ATL3	-0.058321029	-0.081229663	-0.035412394	-5.171886838	1.00E-05	9.69E-05	3.104985195
ST3GAL1	0.056948523	0.034578347	0.079318699	5.171733163	1.00E-05	9.69E-05	3.104532808
ZDHHC7	0.044138848	0.026795831	0.061481866	5.170343304	1.01E-05	9.73E-05	3.100441424
JMY	-0.063711184	-0.088749538	-0.038672829	-5.169314327	1.01E-05	9.75E-05	3.097412457
FMO4	-0.089963058	-0.125319441	-0.054606674	-5.16915332	1.01E-05	9.75E-05	3.096938514
FPR1	0.153673422	0.093268631	0.214078212	5.168332292	1.01E-05	9.77E-05	3.094521736
CAPN6	-0.118179022	-0.164639383	-0.07171866	-5.167504413	1.02E-05	9.78E-05	3.092084836
GPD1L	-0.100438061	-0.139923828	-0.060952293	-5.167503538	1.02E-05	9.78E-05	3.092082261
DZIP1	-0.080569818	-0.112247875	-0.048891762	-5.166981468	1.02E-05	9.79E-05	3.090545546
PEPD	0.043070778	0.026134548	0.060007009	5.166411647	1.02E-05	9.80E-05	3.088868297
PCDHB14	-0.118037423	-0.164454052	-0.071620794	-5.166175652	1.02E-05	9.80E-05	3.088173656
FLT1	0.167668476	0.101735014	0.233601938	5.166168726	1.02E-05	9.80E-05	3.088153272
ARHGEF12	-0.056853893	-0.079219723	-0.034488064	-5.164142805	1.03E-05	9.86E-05	3.082190236
EXOC6B	-0.048495605	-0.067578949	-0.029412261	-5.162629462	1.03E-05	9.90E-05	3.077736076
SAV1	-0.053164214	-0.074085088	-0.032243341	-5.162530513	1.03E-05	9.90E-05	3.077444847
CXCL16	0.118539793	0.071881256	0.16519833	5.161264215	1.04E-05	9.93E-05	3.073717926
RWDD2B	-0.080002134	-0.111501449	-0.048502819	-5.159688784	1.04E-05	9.97E-05	3.069081319
MSRA	0.045835792	0.02778529	0.063886294	5.158678985	1.04E-05	9.99E-05	3.06610949
MTARC2	-0.084739298	-0.118111293	-0.051367304	-5.158527441	1.04E-05	9.99E-05	3.065663504
CC2D2A	-0.110421845	-0.153914227	-0.066929464	-5.157804312	1.05E-05	0.00010009	3.063535391
C8orf34	-0.216502248	-0.301819945	-0.13118455	-5.155209658	1.05E-05	0.000100825	3.055899797
AJUBA	-0.071425105	-0.099578451	-0.043271758	-5.153993963	1.06E-05	0.000101146	3.052322379
MAGI3	-0.072690298	-0.101345151	-0.044035446	-5.153488611	1.06E-05	0.000101252	3.05083531
OPTN	-0.039377924	-0.054902133	-0.023853716	-5.153074315	1.06E-05	0.000101331	3.0496162
EVI2A	0.145441366	0.088100134	0.202782598	5.152808183	1.06E-05	0.000101364	3.048833083
NBEAL1	-0.089131184	-0.124279026	-0.053983342	-5.151741445	1.07E-05	0.000101641	3.045694161
CTSZ	0.057931099	0.035081668	0.080780529	5.150619066	1.07E-05	0.000101936	3.042391594
ZNF93	0.064109857	0.038817275	0.089402439	5.14937699	1.07E-05	0.000102269	3.038736916
SIRT7	0.04216532	0.025526504	0.058804137	5.148207272	1.08E-05	0.000102581	3.035295238
NT5DC1	-0.065464576	-0.091301194	-0.039627958	-5.147469063	1.08E-05	0.00010276	3.03312324
EAF2	0.080274956	0.048584043	0.111965869	5.145983286	1.08E-05	0.00010316	3.028751818
TACC2	-0.112478413	-0.156883622	-0.068073204	-5.145864069	1.08E-05	0.00010316	3.028401066
EIF3F	-0.048485279	-0.067628734	-0.029341824	-5.145322792	1.09E-05	0.000103232	3.026808572
DOK4	-0.061844854	-0.086263694	-0.037426014	-5.145191968	1.09E-05	0.000103232	3.026423676
XBP1	0.064379969	0.038959557	0.089800381	5.145069308	1.09E-05	0.000103232	3.026062802
BMF	0.066383374	0.040171596	0.092595152	5.145005971	1.09E-05	0.000103232	3.025876459
ALDH3B1	0.042611971	0.025784714	0.059439228	5.144478384	1.09E-05	0.000103347	3.024324273
ENC1	0.065230878	0.039470242	0.090991514	5.14422184	1.09E-05	0.000103378	3.023569514
KIF11	0.141316786	0.085505101	0.19712847	5.143889938	1.09E-05	0.000103433	3.022593059
CALD1	-0.06674268	-0.093110314	-0.040375045	-5.142277584	1.10E-05	0.000103838	3.017849609
FCRL5	0.17459901	0.105614365	0.243583655	5.141766968	1.10E-05	0.0001039	3.016347445
C5AR2	0.108227483	0.065463984	0.150990981	5.141470799	1.10E-05	0.000103944	3.015476162
ARL1	-0.055805858	-0.077858759	-0.033752958	-5.140875966	1.10E-05	0.000104049	3.013726275
PABPC4	0.035199456	0.02128948	0.049109433	5.140822574	1.10E-05	0.000104049	3.013569207
IL16	0.062268572	0.037658974	0.086878171	5.140287662	1.10E-05	0.000104119	3.011995618
CTNNA3	-0.127222888	-0.177506937	-0.07693884	-5.139940154	1.10E-05	0.000104179	3.01097334
CELSR1	0.096625822	0.058421049	0.134830595	5.138053531	1.11E-05	0.000104625	3.005423522
ERMN	0.073610929	0.044498118	0.10272374	5.136664629	1.11E-05	0.000105013	3.001337984
PROM1	-0.181655108	-0.253510404	-0.109799812	-5.135844664	1.12E-05	0.000105223	2.99892607
CLN3	0.04452417	0.026911433	0.062136907	5.135610004	1.12E-05	0.000105249	2.99823583
CFAP97	-0.044022839	-0.061441948	-0.026603729	-5.134227947	1.12E-05	0.000105637	2.994170657
NTRK3	-0.133212457	-0.185927132	-0.080497781	-5.133769313	1.12E-05	0.000105734	2.992821662
SMAD5	-0.057752759	-0.080608978	-0.034896539	-5.133237803	1.13E-05	0.000105853	2.991258332
MAD2L2	0.042651381	0.025771047	0.059531714	5.133045504	1.13E-05	0.000105865	2.990692727
CYP2U1	-0.071174634	-0.099346484	-0.043002784	-5.132546824	1.13E-05	0.000105975	2.989225984
ZNF420	-0.063291994	-0.088346045	-0.038237942	-5.132085186	1.13E-05	0.000106032	2.987868204
SNORD116-21|SNORD116-18|SNORD116-20|SNORD116-17|SNORD116-22|SNORD116-16|SNORD116-14|SNORD116-19|SNHG14	-0.071189739	-0.099370249	-0.043009229	-5.132058518	1.13E-05	0.000106032	2.98778977
TTL	0.03805792	0.02299003	0.053125809	5.131161225	1.13E-05	0.000106269	2.985150677
MANBAL	-0.042828413	-0.05979521	-0.025861617	-5.128084722	1.14E-05	0.000107205	2.97610257
HLA-J	0.040185101	0.024264984	0.056105218	5.127927345	1.14E-05	0.000107206	2.975639733
MAGEH1	-0.055970851	-0.078146796	-0.033794907	-5.127466542	1.15E-05	0.000107283	2.974284555
MYO5B	-0.132970205	-0.185657043	-0.080283368	-5.127140988	1.15E-05	0.000107283	2.97332714
CD28	0.130114336	0.078557697	0.181670975	5.127003346	1.15E-05	0.000107283	2.972922355
RESF1	0.048550828	0.029312961	0.067788695	5.126993562	1.15E-05	0.000107283	2.972893581
CDR2	-0.03772883	-0.052679218	-0.022778443	-5.12677138	1.15E-05	0.000107283	2.972240179
H3C2	0.136449495	0.082380095	0.190518896	5.126765187	1.15E-05	0.000107283	2.972221966
RAB21	-0.03915445	-0.054670812	-0.023638089	-5.126421378	1.15E-05	0.000107345	2.971210882
PCDH17	0.097009439	0.058558666	0.135460212	5.125449601	1.15E-05	0.000107585	2.968353093
TUBD1	-0.075962559	-0.10607224	-0.045852877	-5.125266706	1.15E-05	0.000107585	2.967815247
SNX10	0.193564063	0.116839292	0.270288835	5.125216022	1.15E-05	0.000107585	2.967666198
EIF4A2	-0.039976654	-0.055824488	-0.02412882	-5.124595243	1.16E-05	0.000107736	2.965840663
ACTA2	-0.040153568	-0.056073852	-0.024233285	-5.123849768	1.16E-05	0.000107912	2.96364847
GREB1L	-0.166579811	-0.232627516	-0.100532106	-5.123747042	1.16E-05	0.000107912	2.963346389
SYNPO	-0.061784291	-0.086285532	-0.037283051	-5.122866522	1.16E-05	0.000108148	2.960757128
NR5A2	0.095376102	0.057551474	0.13320073	5.122570584	1.16E-05	0.000108194	2.959886902
AARSD1|PTGES3L-AARSD1|PTGES3L	-0.047402861	-0.066203063	-0.02860266	-5.122301032	1.16E-05	0.000108232	2.959094272
DYNC1LI2	-0.03773892	-0.052708596	-0.022769244	-5.121534689	1.17E-05	0.000108431	2.956840832
RECK	-0.059406788	-0.082977	-0.035836576	-5.120302618	1.17E-05	0.000108783	2.953218001
PCDHB6	-0.137677084	-0.192314177	-0.08303999	-5.1191413	1.17E-05	0.000109063	2.94980331
IFNGR1	0.055407959	0.033415943	0.077399976	5.11835194	1.18E-05	0.000109272	2.947482361
HYKK	-0.081787517	-0.114251172	-0.049323862	-5.118145834	1.18E-05	0.000109289	2.946876357
ESCO2	0.114727287	0.069168466	0.160286108	5.115844046	1.19E-05	0.000109997	2.940108711
ADAM28	0.132717796	0.079999633	0.185435958	5.114367639	1.19E-05	0.000110435	2.935768019
CYTH3	-0.0546367	-0.076344474	-0.032928925	-5.113193259	1.20E-05	0.000110743	2.932315406
FMN1	0.114693447	0.069123916	0.160262979	5.113133025	1.20E-05	0.000110743	2.932138323
ADGRG1	0.070638017	0.042568145	0.098707889	5.1123563	1.20E-05	0.000110951	2.92985485
TSPAN17	0.045414069	0.027361843	0.063466295	5.110727282	1.20E-05	0.000111444	2.925065881
IGFLR1	0.075819796	0.045671385	0.105968207	5.109062741	1.21E-05	0.000111951	2.920172677
LAT	0.060056243	0.036171354	0.083941131	5.108083435	1.21E-05	0.000112204	2.917293927
FAM8A1	-0.032843472	-0.045905798	-0.019781145	-5.108008061	1.21E-05	0.000112204	2.917072364
PTPN2	0.081735696	0.049212354	0.114259039	5.105516014	1.22E-05	0.000112943	2.90974711
FAM133A	-0.160772853	-0.224768947	-0.096776758	-5.103666579	1.23E-05	0.000113417	2.904311069
TMEM179B	0.038058424	0.022905834	0.053211014	5.102546584	1.23E-05	0.000113747	2.901019189
JAM3	-0.076072844	-0.106363712	-0.045781975	-5.102006123	1.24E-05	0.00011388	2.899430701
MED21	-0.0524336	-0.073312661	-0.031554538	-5.101780238	1.24E-05	0.000113905	2.898766802
PRPF4	0.027651052	0.016639929	0.038662174	5.101561338	1.24E-05	0.000113928	2.898123437
ENPP1	-0.092154645	-0.128857249	-0.055452042	-5.100860093	1.24E-05	0.000114116	2.896062437
PATJ	-0.109595317	-0.153259088	-0.065931547	-5.099103286	1.25E-05	0.000114668	2.890899236
[truncated: 3,561 more rows]
