# Supplementary material for: Transcription Factor Regulation of Gene Expression Network by ZNF385D and HAND2 in Carotid Atherosclerosis
Source: Genes (Basel). 2024 Feb 7;15(2):213. doi: 10.3390/genes15020213 (PMC10888454; doi:10.3390/genes15020213)
Supplement: Supplementary file 1 [file genes-15-00213-s001.zip › Supplementary Table S3_HAND2 target genes.CSV]

	logFC	CI.L	CI.R	t	P.Value	adj.P.Val	B
RNF213	0.084312573	0.065427266	0.10319788	9.069667055	1.22E-10	1.26E-06	14.27057938
RGL1	0.103893452	0.079922094	0.127864811	8.804781509	2.51E-10	1.26E-06	13.55981207
NRP1	0.086229086	0.066159957	0.106298214	8.728674854	3.10E-10	1.26E-06	13.35389041
SLC7A8	0.11451579	0.087080388	0.141951192	8.479633771	6.16E-10	1.66E-06	12.67483397
NUMB	0.04891468	0.037119766	0.060709593	8.424953344	7.17E-10	1.66E-06	12.52468017
TRIM25	0.072852258	0.055061005	0.090643511	8.318777919	9.64E-10	1.95E-06	12.23205015
HMOX1	0.244330943	0.184232159	0.304429727	8.259159102	1.14E-09	2.05E-06	12.06712186
XPO6	0.050568265	0.038096679	0.06303985	8.237196575	1.21E-09	2.05E-06	12.00625507
CMIP	0.156110864	0.117338434	0.194883294	8.179620586	1.42E-09	2.05E-06	11.84641001
RAB23	-0.151320398	-0.18901423	-0.113626566	-8.155493275	1.52E-09	2.05E-06	11.77930708
MKNK1	0.0744621	0.055845897	0.093078303	8.125820461	1.66E-09	2.05E-06	11.69668472
STAB1	0.152864346	0.114573214	0.191155478	8.110190333	1.73E-09	2.05E-06	11.65312094
ASAP1	0.0797171	0.059603692	0.099830508	8.051723923	2.04E-09	2.05E-06	11.48990667
DCSTAMP	0.260476714	0.194666098	0.326287329	8.040739657	2.11E-09	2.05E-06	11.45919779
IL17RA	0.085928617	0.064094091	0.107763142	7.994974949	2.40E-09	2.09E-06	11.33109959
IL6R	0.143942934	0.107317454	0.180568413	7.984175575	2.47E-09	2.09E-06	11.30083562
SH3BP2	0.113365712	0.084424871	0.142306554	7.957810851	2.66E-09	2.13E-06	11.22689439
TNFRSF11A	0.103432115	0.076955751	0.12990848	7.936336977	2.83E-09	2.13E-06	11.16661007
BLTP3A	0.092547333	0.068855578	0.116239089	7.935781852	2.84E-09	2.13E-06	11.16505094
ABCD4	0.060131806	0.044690095	0.075573517	7.91100905	3.04E-09	2.20E-06	11.09543754
DPP9	0.069101601	0.051192335	0.087010867	7.838507485	3.74E-09	2.61E-06	10.89129822
WDFY4	0.146739025	0.108633094	0.184844955	7.823049997	3.91E-09	2.64E-06	10.84769793
TAPBP	0.067939833	0.050102735	0.085776931	7.737903722	4.99E-09	2.71E-06	10.60704855
DOP1B	0.111394509	0.081951366	0.140837651	7.686040522	5.78E-09	2.71E-06	10.46007339
DIP2B	0.057642061	0.042387376	0.072896746	7.676430097	5.95E-09	2.71E-06	10.43280606
TM4SF19|TM4SF19-DYNLT2B	0.273931861	0.201422115	0.346441606	7.674837963	5.97E-09	2.71E-06	10.42828778
PGD	0.144607124	0.106284538	0.182929709	7.665807924	6.13E-09	2.71E-06	10.40265643
FKBP15	0.092214861	0.067677221	0.116752501	7.63468593	6.70E-09	2.71E-06	10.31425046
WDR37	0.047032741	0.03449294	0.059572541	7.619609431	7.00E-09	2.71E-06	10.27138623
DDI2|RSC1A1	0.047388534	0.03474187	0.060035198	7.612377838	7.15E-09	2.71E-06	10.25081733
TC2N	-0.135365459	-0.171501093	-0.099229826	-7.610185447	7.19E-09	2.71E-06	10.24458038
FILIP1L	-0.126005707	-0.159657442	-0.092353972	-7.606866605	7.26E-09	2.71E-06	10.23513792
ADCY7	0.109929185	0.080524295	0.139334076	7.594802535	7.52E-09	2.71E-06	10.20080443
LGALS9B|LGALS9C	0.170336525	0.124607286	0.216065763	7.567228736	8.14E-09	2.71E-06	10.12227333
DNMT1	0.069659895	0.050953135	0.088366656	7.564971299	8.19E-09	2.71E-06	10.11584051
DOK6	-0.134921028	-0.171279752	-0.098562303	-7.538658205	8.84E-09	2.84E-06	10.04081892
CNN1	-0.182617124	-0.231936656	-0.133297591	-7.522212464	9.27E-09	2.94E-06	9.993893459
TMEM106A	0.098476686	0.071849218	0.125104155	7.51322837	9.51E-09	2.94E-06	9.968246801
SLC6A6	0.116544625	0.084989859	0.14809939	7.503265913	9.79E-09	2.94E-06	9.939797447
PRKCD	0.085019091	0.061991475	0.108046708	7.500505171	9.87E-09	2.94E-06	9.931911901
SP140	0.167318029	0.121969991	0.212666068	7.495615247	1.00E-08	2.94E-06	9.917942805
ANGEL1	0.063722378	0.046356971	0.081087784	7.454698253	1.13E-08	3.17E-06	9.800958547
ATP11A	0.120337772	0.087502296	0.153173248	7.445291347	1.16E-08	3.21E-06	9.77403944
GAB3	0.088869462	0.064597435	0.113141489	7.438229095	1.18E-08	3.24E-06	9.75382397
SFMBT2	0.144082614	0.104593795	0.183571432	7.412428022	1.27E-08	3.33E-06	9.679926417
SRGAP2	0.068164999	0.04943914	0.086890858	7.395077474	1.34E-08	3.33E-06	9.63019466
RCC2	0.06660658	0.048278843	0.084934318	7.382973699	1.39E-08	3.33E-06	9.595483912
LAYN	-0.176048123	-0.224549186	-0.12754706	-7.374000986	1.42E-08	3.33E-06	9.569742921
CHKA	0.102819337	0.074482413	0.13115626	7.371318025	1.43E-08	3.33E-06	9.562044472
RNPEP	0.068222901	0.049419675	0.087026126	7.370905973	1.44E-08	3.33E-06	9.560862071
CNTN4	-0.360237048	-0.459677963	-0.260796133	-7.359466142	1.48E-08	3.33E-06	9.528028352
TRAPPC10	0.051338205	0.037160206	0.065516204	7.356119636	1.50E-08	3.33E-06	9.518421032
IL31RA	-0.299278747	-0.382366164	-0.21619133	-7.317515768	1.68E-08	3.33E-06	9.407515858
DAB2	0.09036884	0.065264131	0.115473549	7.312848321	1.70E-08	3.33E-06	9.394096912
XAF1	0.096766185	0.069842246	0.123690123	7.301432562	1.76E-08	3.33E-06	9.361267655
ADAP2	0.135760216	0.097961996	0.173558437	7.296661689	1.78E-08	3.33E-06	9.347543937
GNPTAB	0.078092744	0.056344353	0.099841135	7.294685956	1.79E-08	3.33E-06	9.341859974
TTYH3	0.141779869	0.102163507	0.181396231	7.270479094	1.92E-08	3.51E-06	9.272189229
DGLUCY	0.068583246	0.049409995	0.087756497	7.266835562	1.94E-08	3.52E-06	9.261697799
PLCG2	0.069339976	0.049908243	0.088771709	7.249285416	2.05E-08	3.57E-06	9.211145107
ARHGAP26	0.068535914	0.049288483	0.087783345	7.233833135	2.14E-08	3.64E-06	9.166611228
RRAGA	-0.043247812	-0.055406247	-0.031089377	-7.226192188	2.19E-08	3.67E-06	9.14458155
PLEKHM1|PLEKHM1P1	0.05724689	0.041146219	0.073347561	7.223222004	2.21E-08	3.67E-06	9.136016716
LGALS9C|LGALS9|LGALS9B	0.161855943	0.116320006	0.207391881	7.221001177	2.22E-08	3.67E-06	9.129612194
RPS6KA1	0.137498845	0.098812949	0.176184741	7.220536045	2.22E-08	3.67E-06	9.128270767
PLEKHO2	0.114475599	0.082199902	0.146751297	7.205437212	2.32E-08	3.78E-06	9.084715262
MYO5A	0.111144038	0.079803194	0.142484883	7.204411798	2.33E-08	3.78E-06	9.081756493
SLC3A2	0.073820923	0.052964001	0.094677844	7.190387786	2.43E-08	3.88E-06	9.041281306
MAP3K14	0.080818968	0.057957001	0.103680935	7.181625511	2.49E-08	3.90E-06	9.015983025
PLXND1	0.101383144	0.072697482	0.130068807	7.179991397	2.50E-08	3.90E-06	9.011264264
FGD2	0.120574886	0.086425456	0.154724315	7.172927622	2.56E-08	3.92E-06	8.99086369
SLC36A1	0.106112477	0.07605	0.136174954	7.170752631	2.57E-08	3.92E-06	8.984581278
GRK5	-0.126803228	-0.162761254	-0.090845202	-7.164032012	2.62E-08	3.97E-06	8.965166209
PSD4	0.123954917	0.088787887	0.159121947	7.160628065	2.65E-08	3.97E-06	8.955331046
STK10	0.15562145	0.111451558	0.199791341	7.157579376	2.67E-08	3.97E-06	8.946521452
DOCK4	0.105264991	0.075382797	0.135147184	7.156398773	2.68E-08	3.97E-06	8.943109714
DPP4	0.317600934	0.227332961	0.407868907	7.147779183	2.75E-08	4.01E-06	8.918196794
SHTN1	0.090695919	0.064874489	0.11651735	7.135599956	2.85E-08	4.02E-06	8.882984162
ARHGAP30	0.152518491	0.1090813	0.195955681	7.133190465	2.87E-08	4.02E-06	8.876016255
CFL2	-0.127965063	-0.164420824	-0.091509301	-7.130964753	2.89E-08	4.02E-06	8.869579352
SEC23B	0.056752366	0.040583098	0.072921635	7.130445187	2.89E-08	4.02E-06	8.868076667
NOD2	0.130028192	0.092976523	0.167079861	7.129397035	2.90E-08	4.02E-06	8.865045141
GRN	0.099968882	0.071474767	0.128462997	7.127425846	2.92E-08	4.02E-06	8.859343687
TTYH2	0.071944075	0.051395553	0.092492597	7.112749155	3.05E-08	4.04E-06	8.816882041
PREX1	0.05333508	0.038087091	0.068583069	7.105970915	3.11E-08	4.07E-06	8.79726523
CYTH4	0.145686049	0.104028619	0.187343478	7.104745794	3.12E-08	4.07E-06	8.79371919
MLEC	0.041810462	0.02984988	0.053771044	7.101591732	3.15E-08	4.07E-06	8.784589338
UBASH3B	0.157121754	0.112131758	0.202111749	7.094853192	3.21E-08	4.12E-06	8.765080799
SYNC	-0.162789966	-0.209428275	-0.116151657	-7.091006479	3.25E-08	4.14E-06	8.753942511
SELENON	0.066242429	0.047217696	0.085267162	7.073603857	3.42E-08	4.16E-06	8.703536452
GJC1	-0.117915207	-0.151789384	-0.08404103	-7.071704591	3.44E-08	4.16E-06	8.698033702
SLCO2A1	0.184964538	0.131795756	0.238133319	7.067320949	3.48E-08	4.16E-06	8.685331759
PRKCB	0.162206004	0.115576163	0.208835845	7.066852699	3.49E-08	4.16E-06	8.683974871
GPR132	0.109677245	0.078132106	0.141222383	7.063291692	3.52E-08	4.17E-06	8.67365521
MPP1	0.112328668	0.079996293	0.144661044	7.057908903	3.58E-08	4.18E-06	8.658054014
SCRG1	-0.239352662	-0.308331116	-0.170374207	-7.049330139	3.67E-08	4.25E-06	8.633184608
FIBIN	-0.185202458	-0.238715988	-0.131688929	-7.030823578	3.88E-08	4.39E-06	8.579513545
STXBP2	0.130320689	0.092660801	0.167980577	7.030033431	3.88E-08	4.39E-06	8.577221382
TXK	0.156948675	0.111586264	0.202311087	7.028854718	3.90E-08	4.39E-06	8.573801916
TCN2	0.138951055	0.098777019	0.179125091	7.026506163	3.92E-08	4.39E-06	8.566988369
MYOCD	-0.294306536	-0.379450399	-0.209162673	-7.022141949	3.98E-08	4.43E-06	8.554325817
FCGRT	0.103602884	0.07357341	0.133632358	7.008856534	4.13E-08	4.52E-06	8.515768938
SIDT2	0.046629193	0.033100771	0.060157615	7.00218861	4.22E-08	4.52E-06	8.496411721
EFTUD2	0.07124154	0.050532862	0.091950218	6.988821763	4.38E-08	4.58E-06	8.457596102
NEU1	0.07965765	0.056475618	0.102839683	6.980700946	4.49E-08	4.63E-06	8.434007031
CREG1	0.073480786	0.052078553	0.094883019	6.974896331	4.57E-08	4.63E-06	8.417142638
FAM78A	0.126068299	0.089339149	0.162797449	6.972974214	4.59E-08	4.63E-06	8.411557617
PXN	0.053707086	0.038048175	0.069365997	6.967758294	4.66E-08	4.63E-06	8.396400394
VAV1	0.142348896	0.100782858	0.183914933	6.957264634	4.81E-08	4.67E-06	8.365899537
ARHGAP31	0.064172913	0.045430442	0.082915383	6.955814203	4.83E-08	4.67E-06	8.361683008
CTSA	0.059253179	0.04193783	0.076568529	6.951898742	4.89E-08	4.67E-06	8.350299566
RALGAPA2	0.06082077	0.043044764	0.078596775	6.950895969	4.90E-08	4.67E-06	8.347383999
MACROH2A1	0.085549844	0.060506537	0.110593151	6.939858111	5.06E-08	4.71E-06	8.315285975
TRAF3	0.07795877	0.055130817	0.100786724	6.937788473	5.09E-08	4.71E-06	8.309266382
NLN	0.088403277	0.06251253	0.114294024	6.936602916	5.11E-08	4.71E-06	8.305818006
SEC14L1	0.0751777	0.053095404	0.097259996	6.91620502	5.43E-08	4.91E-06	8.246469872
FERMT3	0.140216985	0.09902628	0.181407691	6.915513703	5.44E-08	4.91E-06	8.244457888
NRP2	0.092218853	0.065098152	0.119339555	6.907833354	5.56E-08	4.93E-06	8.222102711
GRK3	0.137969733	0.097391448	0.178548019	6.907377334	5.57E-08	4.93E-06	8.220775228
NCEH1	0.128040276	0.090379426	0.165701126	6.906842158	5.58E-08	4.93E-06	8.219217299
CSK	0.082427926	0.058171586	0.106684265	6.903544905	5.63E-08	4.93E-06	8.209618296
FAM53B	0.068278294	0.048183101	0.088373487	6.902612984	5.65E-08	4.93E-06	8.206905123
PERP	-0.091544753	-0.118542576	-0.06454693	-6.888549013	5.89E-08	4.96E-06	8.165951269
ANPEP	0.224140668	0.158026443	0.290254893	6.887296816	5.91E-08	4.96E-06	8.162304157
ADPGK	0.091733639	0.064668211	0.118799067	6.885520334	5.94E-08	4.96E-06	8.157129817
PLD3	0.086150334	0.060731049	0.11156962	6.885201869	5.95E-08	4.96E-06	8.156202201
PLD5	-0.251465554	-0.325689038	-0.177242069	-6.882721763	5.99E-08	4.98E-06	8.148977952
CSF2RB	0.119710283	0.084331551	0.155089015	6.874042997	6.15E-08	5.06E-06	8.123693976
SLX1B-SULT1A4|SLX1B|SULT1A4|SULT1A3|SLX1A|SLX1A-SULT1A3	0.060372809	0.042515359	0.078230258	6.868232546	6.25E-08	5.09E-06	8.106763038
CHD7	0.126534847	0.089090656	0.163979037	6.865129664	6.31E-08	5.12E-06	8.09772055
MAPK13	0.15976827	0.11237567	0.207160869	6.848619646	6.62E-08	5.22E-06	8.049594254
PACC1	0.108629938	0.076338963	0.140920912	6.834258929	6.91E-08	5.33E-06	8.007716196
SMTN	-0.156166283	-0.202611221	-0.109721344	-6.830805633	6.98E-08	5.36E-06	7.997643527
FGD6	0.089757024	0.063050272	0.116463777	6.827636825	7.05E-08	5.37E-06	7.988399867
CNDP2	0.112437213	0.07896853	0.145905896	6.824871792	7.11E-08	5.37E-06	7.980333433
CMTM7	0.120856923	0.084869651	0.156844195	6.82253321	7.16E-08	5.37E-06	7.973510637
LGALS9	0.178744439	0.125505599	0.231983278	6.820669512	7.19E-08	5.38E-06	7.968073018
BAZ1A	0.091006338	0.063870809	0.118141866	6.813282554	7.35E-08	5.42E-06	7.946517906
HSPB7	-0.177078976	-0.22988768	-0.124270271	-6.812155221	7.38E-08	5.42E-06	7.943227995
MARCKS	0.070067082	0.049161266	0.090972898	6.808790321	7.45E-08	5.45E-06	7.933407599
ELOVL4	-0.126470724	-0.164228778	-0.088712669	-6.804613139	7.54E-08	5.48E-06	7.921215403
RBM47	0.141329242	0.099134648	0.183523836	6.804532053	7.55E-08	5.48E-06	7.920978721
CD163	0.156792458	0.109944313	0.203640604	6.799168653	7.67E-08	5.54E-06	7.905322315
PIK3R5	0.11886232	0.083331221	0.154393418	6.796082069	7.74E-08	5.56E-06	7.896311244
PAK1	0.064156306	0.044966922	0.08334569	6.792057619	7.83E-08	5.56E-06	7.884561088
CD33	0.133240782	0.093367244	0.17311432	6.788525439	7.91E-08	5.56E-06	7.874247225
HK3	0.172207075	0.120662008	0.223752142	6.787141882	7.94E-08	5.56E-06	7.870207032
DTX3L	0.083238095	0.058322413	0.108153777	6.786914886	7.95E-08	5.56E-06	7.869544155
PDZRN3	-0.189289838	-0.246043337	-0.132536339	-6.775755206	8.22E-08	5.64E-06	7.836950922
NCSTN	0.055622203	0.038932212	0.072312193	6.770412621	8.35E-08	5.70E-06	7.82134404
PGS1	0.048413578	0.033874165	0.06295299	6.764619404	8.49E-08	5.76E-06	7.804418426
PLCB2	0.127121226	0.088922642	0.16531981	6.760734146	8.59E-08	5.79E-06	7.793065804
TBC1D8	0.077656756	0.054312195	0.101001318	6.75797489	8.66E-08	5.79E-06	7.785002672
NUP210	0.120922411	0.084536008	0.157308814	6.751351544	8.83E-08	5.87E-06	7.765645626
SEL1L3	0.192719502	0.134706021	0.250732984	6.748694778	8.90E-08	5.87E-06	7.757880221
RUNX2	0.10678976	0.074622971	0.138956548	6.744425365	9.01E-08	5.91E-06	7.745400197
TMEM37	0.087888082	0.061376923	0.11439924	6.734794182	9.27E-08	6.04E-06	7.71724231
PTPN6	0.146840848	0.102540615	0.191141081	6.733857483	9.30E-08	6.04E-06	7.714503413
JARID2	0.086361298	0.060293299	0.112429297	6.730301471	9.40E-08	6.06E-06	7.704105113
TCIRG1	0.092587797	0.064638814	0.120536781	6.72993362	9.41E-08	6.06E-06	7.703029409
SGPL1	0.085649067	0.059777967	0.111520167	6.725596217	9.53E-08	6.08E-06	7.690344896
INPP5D	0.129330878	0.090261841	0.168399915	6.725004322	9.55E-08	6.08E-06	7.688613828
LRRN1	-0.335284428	-0.436807577	-0.233761279	-6.709209459	1.00E-07	6.21E-06	7.642410836
CSF1R	0.136036535	0.094841562	0.177231509	6.708638336	1.00E-07	6.21E-06	7.640739869
SHCBP1	0.140964714	0.098272749	0.183656678	6.707911434	1.00E-07	6.21E-06	7.638613099
PLCB4	-0.265991644	-0.346567819	-0.185415468	-6.706321808	1.01E-07	6.21E-06	7.633962041
MYO1F	0.1386249	0.096626742	0.180623058	6.70554456	1.01E-07	6.21E-06	7.631687842
GSR	0.058611601	0.040850286	0.076372916	6.703961638	1.02E-07	6.21E-06	7.627056142
LHFPL2	0.111911928	0.077955247	0.145868608	6.695363984	1.04E-07	6.26E-06	7.601896026
CD52	0.219516458	0.152900435	0.286132481	6.694396519	1.05E-07	6.26E-06	7.599064526
CCDC170	0.120311694	0.083799214	0.156824174	6.694059349	1.05E-07	6.26E-06	7.59807771
TPP1	0.090910826	0.063309078	0.118512574	6.691170045	1.06E-07	6.28E-06	7.58962108
SLC25A13	0.051395683	0.035767669	0.067023697	6.681068004	1.09E-07	6.37E-06	7.560049226
FERMT2	-0.106579105	-0.138992854	-0.074165356	-6.679836855	1.09E-07	6.37E-06	7.556444796
VAV3	0.220367951	0.153247933	0.28748797	6.669901392	1.12E-07	6.55E-06	7.527353042
COMMD9	0.071323444	0.049586333	0.093060554	6.665819391	1.14E-07	6.59E-06	7.515398735
PCDH20	-0.266112487	-0.347228798	-0.184996175	-6.664692367	1.14E-07	6.59E-06	7.512098003
SLC8B1	0.088171855	0.061280244	0.115063467	6.660950404	1.15E-07	6.65E-06	7.501138259
GLUL	0.086946903	0.060419258	0.113474548	6.658531662	1.16E-07	6.67E-06	7.494053569
PCSK7	0.043847089	0.030464828	0.057229351	6.656321703	1.17E-07	6.67E-06	7.487580084
MDM2	0.033539318	0.023302396	0.04377624	6.655916628	1.17E-07	6.67E-06	7.48639349
RAP2B	0.092746074	0.064427559	0.12106459	6.653468454	1.18E-07	6.70E-06	7.479221777
ITGB7	0.174001179	0.120841161	0.227161197	6.649517315	1.19E-07	6.75E-06	7.467646425
TES	-0.083912282	-0.109550992	-0.058273572	-6.64893992	1.20E-07	6.75E-06	7.465954788
ATP6V1A	0.086502594	0.060065927	0.112939261	6.647303092	1.20E-07	6.75E-06	7.461159134
SERINC5	0.067683246	0.046997777	0.088368715	6.647201711	1.20E-07	6.75E-06	7.460862097
RNASET2	0.153211966	0.106366381	0.200057551	6.644266857	1.21E-07	6.76E-06	7.452262973
PTPRJ	0.105031689	0.07290863	0.137154748	6.642422525	1.22E-07	6.76E-06	7.446858789
DAGLB	0.073416464	0.050961682	0.095871247	6.642134346	1.22E-07	6.76E-06	7.446014358
MMRN1	0.296803208	0.205978656	0.387627761	6.638781451	1.23E-07	6.79E-06	7.436189217
ATG7	0.072398436	0.050243028	0.094553844	6.638538488	1.23E-07	6.79E-06	7.435477222
OSBPL3	0.162633136	0.112785334	0.212480938	6.628054485	1.27E-07	6.90E-06	7.404750598
LRRC1	-0.117593046	-0.153638882	-0.08154721	-6.627497627	1.27E-07	6.90E-06	7.403118356
SLAIN1	-0.133556421	-0.174529325	-0.092583518	-6.62202905	1.30E-07	6.91E-06	7.387087987
PAM	-0.083479054	-0.10911377	-0.057844339	-6.615643059	1.32E-07	6.97E-06	7.368365925
MTUS2	-0.188869343	-0.246906472	-0.130832214	-6.611174189	1.34E-07	7.01E-06	7.355262817
USP44	-0.126313112	-0.165133771	-0.087492453	-6.610108344	1.34E-07	7.01E-06	7.352137482
ZNF385A	0.147773175	0.102345847	0.193200503	6.608478167	1.35E-07	7.02E-06	7.347357236
LYVE1	0.155418426	0.10760543	0.203231422	6.60358234	1.37E-07	7.07E-06	7.332999969
CLN8	0.07699024	0.05330195	0.100678531	6.602752274	1.37E-07	7.07E-06	7.330565607
HHEX	0.094721699	0.06557209	0.123871309	6.601456792	1.38E-07	7.08E-06	7.326766216
LYN	0.126385775	0.087486349	0.165285201	6.600518436	1.38E-07	7.09E-06	7.32401414
CTSL	0.10426953	0.072143088	0.136395973	6.593527557	1.41E-07	7.18E-06	7.303509067
SIRPA	0.092242263	0.063821414	0.120663112	6.593499142	1.41E-07	7.18E-06	7.303425715
MPDU1	0.100659545	0.069622737	0.131696354	6.58871856	1.43E-07	7.25E-06	7.289401939
REEP1	-0.199790994	-0.261433324	-0.138148664	-6.584456147	1.45E-07	7.32E-06	7.276897008
RIMS1	-0.133647401	-0.174887191	-0.092407611	-6.583655835	1.45E-07	7.32E-06	7.274548953
CNTN1	-0.410729434	-0.537774957	-0.283683911	-6.567793815	1.52E-07	7.53E-06	7.228002853
ID4	-0.124339589	-0.162801411	-0.085877767	-6.567538485	1.52E-07	7.53E-06	7.227253475
GAS7	0.108463304	0.07488937	0.142037238	6.563018772	1.54E-07	7.56E-06	7.213987779
SLC39A11	0.094294532	0.065104755	0.123484309	6.562642994	1.55E-07	7.56E-06	7.212884788
MAN2B1	0.110966602	0.076590699	0.145342505	6.557846083	1.57E-07	7.62E-06	7.198804034
CSF1	0.086319552	0.059567109	0.113071995	6.554940862	1.58E-07	7.65E-06	7.190275432
CD300LB	0.187723365	0.129519982	0.245926747	6.552290686	1.59E-07	7.69E-06	7.182495101
DCAF7	0.038823801	0.02678489	0.050862712	6.551396603	1.60E-07	7.69E-06	7.179870178
CEP85	0.097545909	0.067273548	0.12781827	6.546147887	1.62E-07	7.78E-06	7.164459589
SLC7A6	0.047537573	0.032782804	0.062292342	6.545271132	1.63E-07	7.78E-06	7.161885215
MTMR14	0.074421645	0.051270646	0.097572643	6.530592434	1.70E-07	8.01E-06	7.118778111
PRKX	0.06528216	0.044961514	0.085602805	6.526495677	1.72E-07	8.07E-06	7.106744856
HEATR3	0.076061878	0.052314823	0.099808933	6.506992957	1.82E-07	8.30E-06	7.04944687
ATP13A1	0.050211218	0.034533604	0.065888831	6.506446165	1.83E-07	8.30E-06	7.047840108
PPP1CA	0.068788201	0.047292471	0.090283932	6.501069289	1.86E-07	8.36E-06	7.032039112
RAC2	0.151801103	0.104283541	0.199318665	6.489986978	1.92E-07	8.44E-06	6.999466423
OLFML2B	0.053334296	0.036634591	0.070034002	6.4881489	1.93E-07	8.44E-06	6.994063349
HVCN1	0.07778181	0.053419779	0.102143841	6.486159227	1.94E-07	8.45E-06	6.988214442
C3orf70	-0.11210232	-0.147216812	-0.076987828	-6.485616488	1.94E-07	8.45E-06	6.986618952
ADRA2C	-0.092495994	-0.121487156	-0.063504833	-6.481572111	1.97E-07	8.48E-06	6.974729171
PARVB	0.070704947	0.048527355	0.092882539	6.476769705	2.00E-07	8.55E-06	6.960609733
SMPX	-0.207090369	-0.272047836	-0.142132901	-6.476701254	2.00E-07	8.55E-06	6.960408475
THEMIS2	0.146115026	0.100260113	0.191969938	6.473394259	2.02E-07	8.60E-06	6.950684903
RIPK3	0.10851272	0.074430956	0.142594483	6.46817308	2.05E-07	8.68E-06	6.935331828
MLKL	0.074298084	0.050944418	0.097651749	6.463170363	2.08E-07	8.78E-06	6.920619748
PIK3AP1	0.158312917	0.108548824	0.20807701	6.462838551	2.08E-07	8.78E-06	6.919643901
MPP7	-0.174974363	-0.230100952	-0.119847773	-6.448168019	2.17E-07	9.01E-06	6.876492452
ITGAL	0.166035545	0.113687247	0.218383843	6.443495892	2.20E-07	9.08E-06	6.862747577
PLEK	0.176179581	0.120618805	0.231740357	6.441845727	2.21E-07	9.08E-06	6.857892698
ATXN7L1	0.036928277	0.025274821	0.048581734	6.437649487	2.24E-07	9.17E-06	6.845546474
SLC22A3	-0.180226978	-0.237115713	-0.123338242	-6.436007914	2.25E-07	9.19E-06	6.840716366
CNTN3	-0.287611747	-0.378607022	-0.196616471	-6.421120554	2.36E-07	9.41E-06	6.796905867
ATP6V0C	0.066505859	0.045458192	0.087553527	6.41917155	2.37E-07	9.45E-06	6.79116949
FGR	0.138323316	0.094529536	0.182117097	6.41661537	2.39E-07	9.49E-06	6.783645751
GSTK1	0.048156063	0.032909622	0.063402503	6.416608734	2.39E-07	9.49E-06	6.783626216
SBSPON	-0.1948265	-0.25662091	-0.13303209	-6.405040602	2.47E-07	9.72E-06	6.749572942
ACP2	0.116585641	0.079567633	0.153603649	6.398159592	2.52E-07	9.81E-06	6.72931399
SH3KBP1	0.066292446	0.045239627	0.087345264	6.397007304	2.53E-07	9.83E-06	6.72592121
GRB2	0.068662414	0.046817205	0.090507624	6.385367733	2.62E-07	1.00E-05	6.691646119
BMPR1A	-0.114684644	-0.151200859	-0.078168429	-6.380321494	2.66E-07	1.01E-05	6.676784353
FLNB	0.051316634	0.034969646	0.067663621	6.377397346	2.68E-07	1.02E-05	6.668171823
RYR2	-0.258137619	-0.340371512	-0.175903726	-6.37710396	2.69E-07	1.02E-05	6.667307687
SEMA4A	0.121072124	0.082436183	0.159708065	6.366133168	2.77E-07	1.03E-05	6.634991408
HCST	0.156065961	0.106248715	0.205883208	6.364312842	2.79E-07	1.03E-05	6.629628774
TSPAN14	0.096359679	0.065597167	0.127122192	6.36350796	2.80E-07	1.03E-05	6.627257561
WARS1	0.087053462	0.059254204	0.114852721	6.361739467	2.81E-07	1.03E-05	6.622047406
CD300A	0.15539338	0.105701044	0.205085716	6.352814149	2.89E-07	1.05E-05	6.595750265
ARPC1B	0.074671855	0.050768636	0.098575075	6.346343702	2.94E-07	1.06E-05	6.576683689
ZEB1	-0.104789092	-0.138340796	-0.071237389	-6.34489657	2.96E-07	1.06E-05	6.572419132
GLMP	0.081103945	0.055117205	0.107090686	6.340349797	3.00E-07	1.08E-05	6.5590196
SNX29	0.051367976	0.034887783	0.067848168	6.332179464	3.07E-07	1.09E-05	6.534938879
YARS1	0.048430721	0.032891537	0.063969904	6.331633774	3.08E-07	1.09E-05	6.533330439
PKD2	-0.096130078	-0.126975869	-0.065284287	-6.331205807	3.08E-07	1.09E-05	6.53206898
TNFRSF21	0.149730717	0.101656393	0.197805041	6.327334055	3.12E-07	1.10E-05	6.520656382
C1orf162	0.156365863	0.106105954	0.206625773	6.32038153	3.18E-07	1.12E-05	6.500161012
SLX1B-SULT1A4|SULT1A4|SLX1A-SULT1A3|SLX1B|SULT1A3|SLX1A	0.054988664	0.037312501	0.072664828	6.319871041	3.19E-07	1.12E-05	6.498656055
CTNS	0.067716438	0.045934312	0.089498564	6.315633084	3.23E-07	1.12E-05	6.486161803
CCR1	0.226211095	0.153442783	0.298979406	6.315309707	3.23E-07	1.12E-05	6.485208398
APBB1IP	0.171132706	0.116043674	0.226221737	6.310894624	3.27E-07	1.13E-05	6.472191029
MAP3K1	0.079786057	0.054101243	0.105470871	6.310643182	3.27E-07	1.13E-05	6.471449656
OSBPL11	0.076731431	0.051994669	0.101468193	6.301638715	3.36E-07	1.15E-05	6.444898242
HLA-B|HLA-C	0.059919165	0.04060194	0.079236389	6.301501975	3.37E-07	1.15E-05	6.444495011
SPRED1	0.038518351	0.026087461	0.05094924	6.294895603	3.43E-07	1.16E-05	6.42501255
TBC1D9	0.064800552	0.043887138	0.085713966	6.294725775	3.43E-07	1.16E-05	6.424511696
SLA	0.175454757	0.118799416	0.232110098	6.291400596	3.47E-07	1.16E-05	6.414704867
KLHL42	-0.100331155	-0.132766149	-0.067896162	-6.284128326	3.55E-07	1.17E-05	6.393255376
LONRF2	-0.16657944	-0.220431679	-0.112727202	-6.284065263	3.55E-07	1.17E-05	6.393069364
TIMP4	-0.067313389	-0.089087903	-0.045538875	-6.280236952	3.59E-07	1.18E-05	6.38177688
ATP6V0D1	0.079419288	0.053706583	0.105131993	6.274819928	3.65E-07	1.19E-05	6.365797068
GPC3	-0.22259316	-0.294671097	-0.150515224	-6.273826709	3.66E-07	1.19E-05	6.362867014
GALNT6	0.134394775	0.090875068	0.177914482	6.273638259	3.66E-07	1.19E-05	6.362311071
MFNG	0.123739561	0.08366166	0.163817462	6.272297545	3.67E-07	1.19E-05	6.358355811
TRPV2	0.100670993	0.068044873	0.133297113	6.268476002	3.71E-07	1.19E-05	6.347081406
TIAM1	0.144601036	0.097725819	0.191476252	6.266876922	3.73E-07	1.19E-05	6.342363585
YAP1	-0.101454081	-0.134385427	-0.068522735	-6.258684842	3.83E-07	1.20E-05	6.318192556
PI4K2A	0.069731624	0.047084218	0.092379029	6.25510155	3.87E-07	1.21E-05	6.307619062
RNASEK|RNASEK-C17orf49	0.046870214	0.031642182	0.062098246	6.252823962	3.89E-07	1.22E-05	6.300898141
KRT8	-0.084561687	-0.112039371	-0.057084004	-6.251965484	3.90E-07	1.22E-05	6.298364808
FAM20A	0.165022988	0.111374767	0.218671209	6.249023644	3.94E-07	1.22E-05	6.289683335
WASF3	-0.088902945	-0.117849024	-0.059956865	-6.239494996	4.05E-07	1.25E-05	6.261561601
SYK	0.144793492	0.097638075	0.191948908	6.23793011	4.07E-07	1.26E-05	6.256942836
FILIP1	-0.16325591	-0.216452293	-0.110059527	-6.234618108	4.11E-07	1.27E-05	6.247167139
C1QA	0.140005442	0.094370479	0.185640405	6.232614413	4.14E-07	1.27E-05	6.241252829
PTPN1	0.037190936	0.025067256	0.049314616	6.2319748	4.14E-07	1.27E-05	6.239364849
ITGAM	0.164565448	0.110917469	0.218213428	6.231725814	4.15E-07	1.27E-05	6.2386299
TALDO1	0.063622996	0.042874682	0.084371311	6.229516602	4.17E-07	1.27E-05	6.232108712
PPP1R9A	-0.198511406	-0.263296324	-0.133726489	-6.2249319	4.23E-07	1.27E-05	6.218574906
FBLN5	-0.09831282	-0.130403173	-0.066222468	-6.223844267	4.25E-07	1.27E-05	6.215364153
FUCA1	0.09978794	0.067194253	0.132381627	6.219673867	4.30E-07	1.29E-05	6.203052474
SLC15A3	0.125257266	0.084318572	0.166195959	6.215727906	4.35E-07	1.29E-05	6.191402772
LRRC8D	0.097563085	0.065671999	0.129454171	6.214973307	4.36E-07	1.29E-05	6.189174895
NCF4	0.15274946	0.102798403	0.202700517	6.21238055	4.39E-07	1.29E-05	6.181519876
HM13	0.0559282	0.03763721	0.074219191	6.21178857	4.40E-07	1.29E-05	6.179772042
TBC1D2	0.124716496	0.083911496	0.165521497	6.209170131	4.44E-07	1.30E-05	6.172040886
CORO1A	0.115591054	0.077746974	0.153435135	6.205107541	4.49E-07	1.31E-05	6.160045255
AKIRIN2	0.058182948	0.039112235	0.07725366	6.198003999	4.59E-07	1.32E-05	6.139069129
MAF	0.091177196	0.061262843	0.12109155	6.191981658	4.67E-07	1.34E-05	6.121284255
ARHGAP25	0.1479073	0.099344313	0.196470288	6.187386714	4.74E-07	1.35E-05	6.107713826
HLA-C|HLA-B	0.049747339	0.033407184	0.066087493	6.184957846	4.77E-07	1.35E-05	6.10054025
ABL2	0.042153454	0.028303774	0.056003134	6.183245209	4.79E-07	1.36E-05	6.095481911
GNS	0.056980991	0.038222978	0.075739004	6.171151637	4.97E-07	1.38E-05	6.059760166
EDEM2|MMP24-AS1-EDEM2	0.082107618	0.055061885	0.109153351	6.167479943	5.03E-07	1.38E-05	6.048913792
PRKCH	0.127925827	0.085785007	0.170066647	6.167061776	5.03E-07	1.38E-05	6.047678475
PRUNE2	-0.171481736	-0.227980663	-0.114982809	-6.165960204	5.05E-07	1.38E-05	6.044424269
CYTH1	0.115410162	0.077368821	0.153451502	6.163271306	5.09E-07	1.39E-05	6.036480696
RENBP	0.113844323	0.076309542	0.151379104	6.161699902	5.11E-07	1.40E-05	6.031838324
SENP3-EIF4A1|EIF4A1	0.048752993	0.032678145	0.06482784	6.161372542	5.12E-07	1.40E-05	6.0308712
CD300C	0.106049014	0.07105746	0.141040568	6.156961711	5.19E-07	1.40E-05	6.017839864
MREG	0.200155004	0.13408948	0.266220528	6.154809515	5.22E-07	1.41E-05	6.011481193
P2RX4	0.087655478	0.058707111	0.116603844	6.151457719	5.27E-07	1.41E-05	6.001577994
GUSB	0.095509127	0.063905759	0.127112494	6.139522006	5.47E-07	1.45E-05	5.966309818
AP1B1	0.082487437	0.055181615	0.109793259	6.136992591	5.51E-07	1.46E-05	5.9588352
CASP10	0.145550166	0.097368499	0.193731832	6.136969027	5.51E-07	1.46E-05	5.958765568
GGA2	0.06816151	0.045589754	0.090733267	6.134750462	5.54E-07	1.46E-05	5.952209366
NLK	0.057179117	0.038239436	0.076118797	6.133210075	5.57E-07	1.47E-05	5.947657194
IFI44	0.176087638	0.117757223	0.234418052	6.132772507	5.58E-07	1.47E-05	5.946364075
PCDH11Y|PCDH11X	-0.333572165	-0.444079895	-0.223064436	-6.132254861	5.59E-07	1.47E-05	5.944834298
LAIR1	0.141055517	0.094294667	0.187816367	6.128168913	5.65E-07	1.48E-05	5.932758968
RHBDF2	0.112141493	0.074945556	0.14933743	6.12482777	5.71E-07	1.49E-05	5.922884399
GM2A	0.088862222	0.059384978	0.118339465	6.12425611	5.72E-07	1.49E-05	5.921194855
SPINT2	-0.078499772	-0.104542011	-0.052457533	-6.123688979	5.73E-07	1.49E-05	5.919518684
STAT2	0.047639112	0.031827123	0.063451101	6.120687396	5.78E-07	1.50E-05	5.910647267
LCP2	0.136855678	0.091399866	0.182311491	6.116407946	5.86E-07	1.52E-05	5.89799854
PARP15	0.195251824	0.130349693	0.260153954	6.111660102	5.94E-07	1.53E-05	5.883964736
CD68	0.125448831	0.083746242	0.167151421	6.111202088	5.95E-07	1.53E-05	5.882610891
IL2RG	0.169421301	0.11310004	0.225742562	6.111090164	5.95E-07	1.53E-05	5.882280053
ZNF385D	-0.144281591	-0.192269701	-0.096293481	-6.108018212	6.01E-07	1.53E-05	5.873199488
NRROS	0.101951604	0.067990741	0.135912467	6.098715728	6.18E-07	1.56E-05	5.845700026
ARRB1	0.130551787	0.087061795	0.17404178	6.098408882	6.18E-07	1.56E-05	5.844792902
HLA-F	0.07488503	0.049927443	0.099842618	6.095585936	6.23E-07	1.56E-05	5.836447351
CNIH3	0.160589413	0.107050923	0.214127902	6.093598622	6.27E-07	1.57E-05	5.830572066
HCLS1	0.116645557	0.077748148	0.155542965	6.092149925	6.30E-07	1.57E-05	5.826289075
SEPTIN6	0.091198494	0.060786021	0.121610968	6.091987083	6.30E-07	1.57E-05	5.825807638
BTK	0.175007554	0.116639905	0.233375203	6.091267081	6.32E-07	1.57E-05	5.823678967
IL10RA	0.157068667	0.104673805	0.209463528	6.090092817	6.34E-07	1.57E-05	5.820207247
ST3GAL5	0.099416044	0.0662482	0.132583888	6.08922869	6.35E-07	1.57E-05	5.817652425
ARHGDIB	0.054459286	0.036273653	0.072644918	6.083683113	6.46E-07	1.58E-05	5.801256239
NPL	0.185875911	0.123792673	0.247959149	6.082355471	6.49E-07	1.58E-05	5.797330771
PARVG	0.127158524	0.084683633	0.169633415	6.081857703	6.50E-07	1.58E-05	5.795858999
CD84	0.18221285	0.121340563	0.243085138	6.081103952	6.51E-07	1.58E-05	5.793630337
AREL1	0.038344605	0.025534345	0.051154865	6.080921042	6.51E-07	1.58E-05	5.793089512
KCNJ8	-0.074759966	-0.099736253	-0.04978368	-6.080849905	6.52E-07	1.58E-05	5.792879177
CCDC93	0.03387942	0.022560017	0.045198822	6.080447185	6.52E-07	1.58E-05	5.79168842
TYROBP	0.118368825	0.078771958	0.157965692	6.072947989	6.67E-07	1.61E-05	5.769514102
SLCO2B1	0.129494993	0.086165126	0.17282486	6.07139752	6.70E-07	1.62E-05	5.764929342
DRAM1	0.104767817	0.069691339	0.139844295	6.067851726	6.78E-07	1.62E-05	5.754444138
IKZF1	0.168135447	0.111841217	0.224429676	6.067621051	6.78E-07	1.62E-05	5.753762002
KCNAB2	0.139071514	0.092496005	0.185647022	6.066016967	6.81E-07	1.63E-05	5.749018474
DOCK2	0.147437576	0.098044818	0.196830333	6.064122353	6.85E-07	1.63E-05	5.743415717
PLEKHM1	0.081676287	0.054299802	0.109052772	6.060959059	6.92E-07	1.64E-05	5.734061006
PCDH11X|PCDH11Y	-0.305851992	-0.408473339	-0.203230646	-6.054756113	7.05E-07	1.66E-05	5.715716479
REEP4	0.099994287	0.066431435	0.133557139	6.05256381	7.09E-07	1.66E-05	5.709232749
TBXAS1	0.139410483	0.0925654	0.186255565	6.045809677	7.24E-07	1.68E-05	5.689256666
BIN2	0.18460276	0.12254021	0.24666531	6.042708207	7.31E-07	1.69E-05	5.680083353
CTSH	0.132861637	0.088191915	0.177531359	6.042398955	7.31E-07	1.69E-05	5.679168658
ACSL5	0.158872483	0.105411496	0.212333471	6.037188769	7.43E-07	1.70E-05	5.663757763
HEXA	0.063393989	0.042046487	0.084741491	6.032871398	7.52E-07	1.72E-05	5.650987181
ACADVL	0.060977726	0.040422994	0.081532458	6.026740054	7.66E-07	1.74E-05	5.632850192
PAPLN	0.072859179	0.048284405	0.097433953	6.023068293	7.75E-07	1.74E-05	5.621988422
C2	0.181634312	0.120367807	0.242900818	6.022791549	7.76E-07	1.74E-05	5.621169749
ABHD12	0.060476119	0.040075449	0.080876789	6.022302053	7.77E-07	1.74E-05	5.6197217
PARP12	0.076231878	0.050512855	0.101950901	6.021507055	7.79E-07	1.74E-05	5.617369889
NCKAP1L	0.152432272	0.101002319	0.203862225	6.021210987	7.79E-07	1.74E-05	5.616494039
TCEAL2	-0.183022584	-0.244782507	-0.121262662	-6.020339568	7.81E-07	1.74E-05	5.613916134
IRAG2	0.14808337	0.098085279	0.19808146	6.016943255	7.89E-07	1.75E-05	5.603868707
C1QC	0.123127607	0.0815182	0.164737015	6.011556806	8.02E-07	1.77E-05	5.587933268
LARP4B	0.039940732	0.026435861	0.053445603	6.00825889	8.10E-07	1.79E-05	5.578176298
IRF5	0.100937421	0.066772885	0.135101956	6.002051704	8.25E-07	1.81E-05	5.559811536
CALCOCO1	-0.075064303	-0.100492602	-0.049636004	-5.997070991	8.38E-07	1.83E-05	5.545074864
MBNL3	0.113165313	0.074826535	0.151504091	5.996503748	8.39E-07	1.83E-05	5.543396502
RAMP1	-0.048536506	-0.06498552	-0.032087493	-5.994482576	8.44E-07	1.83E-05	5.537416193
CYFIP1	0.04028588	0.026597546	0.053974215	5.978955271	8.85E-07	1.89E-05	5.491470757
FUCA2	0.053619814	0.035399762	0.071839866	5.978589468	8.86E-07	1.89E-05	5.490388286
ELMO1	0.122276429	0.080662635	0.163890223	5.969369766	9.11E-07	1.93E-05	5.463104824
IFIH1	0.077240707	0.050937279	0.103544136	5.965638485	9.21E-07	1.93E-05	5.452062557
OGFR	0.045241575	0.029800673	0.060682478	5.952345006	9.58E-07	1.99E-05	5.41272012
PRKCE	0.046499743	0.030627288	0.062372199	5.95154186	9.61E-07	1.99E-05	5.410343085
CRYBG1	0.128699576	0.084762121	0.172637032	5.950661729	9.63E-07	2.00E-05	5.407738191
KLHL6	0.145391002	0.095736509	0.195045495	5.948425486	9.70E-07	2.01E-05	5.401119601
NLRP3	0.145956612	0.096104684	0.19580854	5.947916525	9.71E-07	2.01E-05	5.399613223
C11orf96	-0.077091139	-0.103437667	-0.05074461	-5.944346343	9.82E-07	2.02E-05	5.389046378
IKBKB	0.036574038	0.024073694	0.049074381	5.94393444	9.83E-07	2.02E-05	5.387827237
FTL	0.058930529	0.038772917	0.079088141	5.939150244	9.97E-07	2.04E-05	5.373666857
HAND2-AS1	-0.352174456	-0.472657575	-0.231691337	-5.938198339	1.00E-06	2.04E-05	5.370849344
ADAR	0.02704899	0.017794069	0.036303912	5.937468962	1.00E-06	2.04E-05	5.368690473
KIAA0319L	0.0298891	0.019661708	0.040116492	5.937053598	1.00E-06	2.04E-05	5.367461038
TNFRSF10A	0.080696268	0.053065359	0.108327178	5.933095211	1.02E-06	2.06E-05	5.355744504
ADGRG6	0.09919502	0.065207493	0.133182547	5.929162473	1.03E-06	2.07E-05	5.344103649
SLC2A9	0.097433699	0.064010007	0.13085739	5.922128432	1.05E-06	2.09E-05	5.323282396
NR1H3	0.150310561	0.098720897	0.201900224	5.919020556	1.06E-06	2.11E-05	5.314082638
ITGB2	0.14507561	0.095227059	0.19492416	5.912415079	1.08E-06	2.13E-05	5.294529023
PLA2G7	0.20790665	0.136427461	0.279385839	5.908970379	1.09E-06	2.15E-05	5.284331738
NAGA	0.075841009	0.049763996	0.101918022	5.908392046	1.09E-06	2.15E-05	5.282619696
EMP2	-0.070248618	-0.094407166	-0.046090071	-5.907313391	1.10E-06	2.15E-05	5.279426532
SLC16A5	0.060782764	0.039864474	0.081701054	5.903061676	1.11E-06	2.17E-05	5.266839946
SASH3	0.099646768	0.065333773	0.133959762	5.899668999	1.12E-06	2.18E-05	5.256796252
DOCK8	0.15221733	0.099749005	0.204685656	5.893726097	1.14E-06	2.20E-05	5.239202514
DOK2	0.122019533	0.079942352	0.164096713	5.891227265	1.15E-06	2.21E-05	5.231804689
MMP9	0.29067654	0.190379936	0.390973144	5.887715305	1.16E-06	2.22E-05	5.221407356
ARMH4	-0.149571651	-0.201203745	-0.097939557	-5.885083078	1.17E-06	2.23E-05	5.213614426
HCK	0.132143283	0.086509979	0.177776588	5.88282898	1.18E-06	2.23E-05	5.206940914
HAVCR2	0.169196503	0.110687968	0.227705038	5.874828657	1.21E-06	2.26E-05	5.183254607
CD4	0.149523888	0.097741774	0.201306001	5.866159363	1.24E-06	2.30E-05	5.157586948
PLBD2	0.064508514	0.042156849	0.086860179	5.863139283	1.25E-06	2.31E-05	5.148645057
NOSTRIN	0.177872372	0.116230307	0.239514437	5.862115421	1.26E-06	2.31E-05	5.145613573
UCP2	0.13581868	0.0887411	0.18289626	5.860955462	1.26E-06	2.31E-05	5.142179117
C5AR1	0.146444955	0.095680729	0.197209182	5.860567756	1.26E-06	2.31E-05	5.141031179
ZDHHC3	0.04012795	0.026207129	0.054048771	5.856055228	1.28E-06	2.34E-05	5.127670164
GPRIN3	0.154833987	0.101075828	0.208592145	5.851200268	1.30E-06	2.36E-05	5.113295048
VWF	0.159629145	0.104193151	0.21506514	5.849831977	1.30E-06	2.37E-05	5.109243624
APOBEC3C	0.05326394	0.034749649	0.071778231	5.844525465	1.33E-06	2.40E-05	5.093531221
PLA2G15	0.097881736	0.063856336	0.131907136	5.844151553	1.33E-06	2.40E-05	5.092424072
HTT	0.040807309	0.026610277	0.05500434	5.839335899	1.35E-06	2.42E-05	5.078164878
IPMK	0.088425424	0.057658847	0.119192002	5.838765235	1.35E-06	2.42E-05	5.076475128
STK4	0.050141015	0.032694717	0.067587312	5.838656047	1.35E-06	2.42E-05	5.076151817
TET3	0.097514913	0.063501363	0.131528462	5.824278427	1.41E-06	2.49E-05	5.033578529
SELE	0.274080046	0.178381401	0.369778691	5.818280825	1.43E-06	2.52E-05	5.015818766
ITPR3	0.081457361	0.052970761	0.109943962	5.809152214	1.47E-06	2.57E-05	4.988787267
CYRIB	0.111308873	0.07237839	0.150239356	5.808487219	1.48E-06	2.57E-05	4.98681808
FLI1	0.113849967	0.073999048	0.153700885	5.803869188	1.50E-06	2.60E-05	4.973143074
DENND2D	0.127513907	0.082850081	0.172177734	5.799955666	1.52E-06	2.61E-05	4.961554206
PLEKHA2	0.050608463	0.032877409	0.068339518	5.798446277	1.52E-06	2.61E-05	4.957084531
MMD	0.119667712	0.077739971	0.161595454	5.798271801	1.52E-06	2.61E-05	4.956567863
RNF135	0.065268409	0.042376668	0.08816015	5.792249445	1.55E-06	2.64E-05	4.938734089
BLM	0.13286623	0.086234598	0.179497862	5.788380149	1.57E-06	2.65E-05	4.927276029
SLAMF8	0.153207847	0.09941737	0.206998325	5.78626952	1.58E-06	2.66E-05	4.921025855
NPNT	-0.164638806	-0.222505566	-0.106772047	-5.779976781	1.61E-06	2.69E-05	4.902391193
ARHGAP22	0.063374201	0.041096897	0.085651504	5.779269069	1.61E-06	2.69E-05	4.900295441
TRAK1	0.040676105	0.026372633	0.054979576	5.777247256	1.62E-06	2.70E-05	4.894308237
CAT	0.0474323	0.030743005	0.064121594	5.77376704	1.64E-06	2.72E-05	4.884002234
CSF2RA	0.12580186	0.081515652	0.170088068	5.770874355	1.65E-06	2.73E-05	4.875436082
CTSC	0.114470543	0.074148201	0.154792885	5.767280096	1.67E-06	2.74E-05	4.864792338
ACADL	-0.251299559	-0.33991762	-0.162681498	-5.760929104	1.70E-06	2.77E-05	4.845985001
TFEC	0.198583091	0.128534463	0.268631719	5.759246669	1.71E-06	2.78E-05	4.841002766
NHSL1	0.095915795	0.062053943	0.129777646	5.75443219	1.74E-06	2.79E-05	4.826745535
LILRB4	0.161374491	0.104378591	0.218370391	5.751939637	1.75E-06	2.81E-05	4.819364281
M6PR	0.058959687	0.038133622	0.079785752	5.751365884	1.75E-06	2.81E-05	4.817665214
PTGS1	0.110926252	0.071678397	0.150174107	5.741712707	1.81E-06	2.87E-05	4.789079099
ERMP1	0.055348795	0.035750983	0.074946607	5.737512291	1.83E-06	2.89E-05	4.776640374
EIF4G3	0.035237447	0.022755489	0.047719406	5.735149642	1.84E-06	2.90E-05	4.769643861
ST14	0.183269795	0.118272574	0.248267017	5.728212926	1.88E-06	2.95E-05	4.749102229
HMGXB3	0.03726276	0.024033287	0.050492234	5.722100942	1.91E-06	3.00E-05	4.731002981
ABCB1	0.124934932	0.080561662	0.169308202	5.719861303	1.93E-06	3.01E-05	4.724370831
CDKN1A	0.052085724	0.033570629	0.070600819	5.71499429	1.96E-06	3.04E-05	4.709958412
FMNL3	0.053009568	0.034133185	0.071885951	5.705037835	2.02E-06	3.10E-05	4.680475216
MEIS1	-0.159640628	-0.216502434	-0.102778822	-5.703557504	2.02E-06	3.11E-05	4.676091679
MCTP1	0.184025085	0.118391701	0.249658468	5.69606952	2.07E-06	3.16E-05	4.653918537
TMEM127	0.029379962	0.018893067	0.039866857	5.691508113	2.10E-06	3.19E-05	4.640411625
RNF125	0.133745959	0.086005548	0.181486371	5.691379697	2.10E-06	3.19E-05	4.640031373
ITM2C	-0.090425443	-0.122710844	-0.058140041	-5.689937601	2.11E-06	3.19E-05	4.63576117
TBC1D4	0.044476503	0.028589733	0.060363274	5.687456085	2.13E-06	3.20E-05	4.62841316
PARP6	0.041262122	0.026498329	0.056025916	5.677754925	2.19E-06	3.26E-05	4.599687501
GLA	0.118224575	0.075922999	0.160526152	5.677723718	2.19E-06	3.26E-05	4.599595097
CLN6	0.094176564	0.060423275	0.127929852	5.668260436	2.25E-06	3.33E-05	4.571574498
CYYR1	0.146268989	0.093819129	0.198718849	5.665405169	2.27E-06	3.34E-05	4.563120252
CD48	0.170768507	0.109481454	0.232055561	5.660595072	2.30E-06	3.38E-05	4.548878055
TENT2	0.045189105	0.028947154	0.061431055	5.652214048	2.36E-06	3.43E-05	4.524063234
PLBD1	0.136770605	0.087581851	0.185959359	5.64871933	2.39E-06	3.46E-05	4.51371616
CYBA	0.099926617	0.063974667	0.135878568	5.64653175	2.40E-06	3.48E-05	4.507239293
HCP5	0.12762396	0.081660771	0.173587148	5.640857342	2.45E-06	3.52E-05	4.490439054
SFRP1	-0.192089065	-0.261397389	-0.122780741	-5.630413536	2.52E-06	3.60E-05	4.459518998
FGFR2	-0.14222688	-0.193544325	-0.090909436	-5.630405994	2.52E-06	3.60E-05	4.459496669
SELPLG	0.12892521	0.082381042	0.175469378	5.627242452	2.55E-06	3.61E-05	4.450130906
RHOB	-0.041839334	-0.056951638	-0.026727029	-5.624411889	2.57E-06	3.63E-05	4.441751046
HLA-E	0.046007099	0.029389225	0.062624973	5.624351277	2.57E-06	3.63E-05	4.441571605
HPSE2	-0.200990952	-0.273655163	-0.128326742	-5.619258329	2.61E-06	3.67E-05	4.426494233
SPTLC2	0.051899455	0.033111792	0.070687119	5.611940785	2.67E-06	3.74E-05	4.404831685
IRF8	0.133744236	0.085285621	0.182202851	5.606955711	2.71E-06	3.78E-05	4.390074511
ADSS1	-0.095660694	-0.130353222	-0.060968166	-5.601710023	2.75E-06	3.83E-05	4.374546238
SPN	0.105878982	0.067461854	0.144296109	5.598967061	2.77E-06	3.86E-05	4.366426693
SLC29A3	0.098596271	0.062794814	0.134397727	5.594777791	2.81E-06	3.89E-05	4.3540261
STX11	0.089223358	0.056777889	0.121668826	5.586599756	2.88E-06	3.97E-05	4.329819228
SIGLEC9	0.136383322	0.086746418	0.186020225	5.58186884	2.92E-06	4.01E-05	4.315816283
SLC7A7	0.135952558	0.086307088	0.185598029	5.563278517	3.09E-06	4.18E-05	4.260794956
STARD7	0.040170896	0.025493859	0.054847933	5.560273746	3.12E-06	4.20E-05	4.251902406
ALOX5	0.123407388	0.078171625	0.168643151	5.542201218	3.29E-06	4.38E-05	4.19842094
CD180	0.209541487	0.132730631	0.286352342	5.542050323	3.29E-06	4.38E-05	4.197974428
GRB14	-0.108721364	-0.148586196	-0.068856532	-5.540487779	3.31E-06	4.39E-05	4.19335076
ADA2	0.133202685	0.084284299	0.182121072	5.531767279	3.40E-06	4.46E-05	4.167547207
CTSB	0.075509633	0.047745519	0.103273746	5.52511844	3.46E-06	4.52E-05	4.147874728
ATP6V0B	0.082441357	0.052111757	0.112770956	5.522064807	3.50E-06	4.54E-05	4.138840027
ATP6V1H	0.044420315	0.028073947	0.060766683	5.520563545	3.51E-06	4.55E-05	4.13439836
CD36	0.299282616	0.189086645	0.409478588	5.517455273	3.55E-06	4.58E-05	4.125202331
GPD2	0.06701154	0.04233227	0.09169081	5.516204207	3.56E-06	4.59E-05	4.121501033
POLA2	0.046332347	0.029262194	0.063402501	5.514040148	3.58E-06	4.60E-05	4.115098717
RIMS3	-0.053416029	-0.073105514	-0.033726543	-5.511378936	3.61E-06	4.62E-05	4.107225743
TBC1D30	0.104454609	0.06591212	0.142997098	5.505679118	3.67E-06	4.68E-05	4.090363887
ADGRG2	-0.092480612	-0.126648959	-0.058312265	-5.498570261	3.75E-06	4.73E-05	4.069334782
TMSB10	0.06446275	0.040624145	0.088301355	5.493524161	3.81E-06	4.78E-05	4.054408417
MYO1E	0.03307154	0.020840301	0.045302778	5.492967324	3.82E-06	4.79E-05	4.052761334
SLC37A2	0.140006056	0.088224899	0.191787214	5.492854797	3.82E-06	4.79E-05	4.052428489
HPCAL1	0.069591625	0.043832715	0.095350534	5.488485814	3.87E-06	4.84E-05	4.039505652
TARBP1	0.051668861	0.032533252	0.070804469	5.485417166	3.90E-06	4.87E-05	4.030429325
RASSF2	0.100526502	0.063273681	0.137779323	5.482068425	3.94E-06	4.91E-05	4.020524843
PIK3CG	0.131271355	0.082557216	0.179985494	5.474418398	4.04E-06	4.99E-05	3.997899715
RNF130	0.056305813	0.035402991	0.077208634	5.472318513	4.06E-06	5.01E-05	3.991689546
PTBP1	0.027574797	0.017323029	0.037826565	5.464325844	4.16E-06	5.11E-05	3.968053291
IL10RB	0.067575478	0.042416352	0.092734604	5.456530891	4.26E-06	5.20E-05	3.945003528
RASGRP3	0.176447015	0.110745058	0.242148971	5.455807768	4.27E-06	5.20E-05	3.942865339
EMCN	0.235324744	0.147476029	0.323173458	5.441958592	4.45E-06	5.37E-05	3.901918021
SELENOW	-0.042264437	-0.058049211	-0.026479662	-5.439509688	4.48E-06	5.39E-05	3.894678067
BLVRB	0.078275441	0.049024995	0.107525888	5.436458449	4.52E-06	5.42E-05	3.885657633
TACC3	0.105207639	0.065865624	0.144549655	5.432674919	4.58E-06	5.47E-05	3.87447273
PELI1	0.049950392	0.031269679	0.068631106	5.432109172	4.58E-06	5.48E-05	3.872800302
TNFRSF10B	0.040931853	0.02558338	0.056280326	5.417753958	4.79E-06	5.65E-05	3.830367873
CDH8	-0.138676956	-0.190750971	-0.08660294	-5.410112302	4.90E-06	5.74E-05	3.807782838
TMEM63B	0.047499853	0.029637584	0.065362123	5.402299736	5.01E-06	5.83E-05	3.784694798
LIPA	0.104357686	0.065081373	0.143633999	5.397799823	5.08E-06	5.88E-05	3.771397448
FCER1G	0.140975344	0.087774955	0.194175733	5.383334924	5.31E-06	6.06E-05	3.728658381
G6PC3	0.044803398	0.02789054	0.061716256	5.381669126	5.34E-06	6.09E-05	3.723736993
CD53	0.111617544	0.069444551	0.153790538	5.376765335	5.42E-06	6.14E-05	3.709249992
PSAP	0.042720003	0.026572026	0.058867981	5.374476722	5.45E-06	6.17E-05	3.702489186
MFAP3L	-0.113022146	-0.155873278	-0.070171014	-5.358266378	5.73E-06	6.39E-05	3.654608035
SPG21	0.039226087	0.024349648	0.054102527	5.356721101	5.75E-06	6.42E-05	3.650044242
TASL	0.196146236	0.121739316	0.270553157	5.355372648	5.78E-06	6.43E-05	3.646061823
TMEM164	0.041620287	0.025819936	0.057420637	5.351325918	5.85E-06	6.47E-05	3.634110971
LCP1	0.114197659	0.070808749	0.15758657	5.346893122	5.92E-06	6.54E-05	3.621020768
ANGPTL7	-0.175322551	-0.242021197	-0.108623904	-5.340031386	6.05E-06	6.63E-05	3.600759452
SOD3	-0.055040848	-0.075994578	-0.034087117	-5.336380693	6.11E-06	6.69E-05	3.589980518
ACP5	0.176891188	0.109513413	0.244268964	5.333503446	6.17E-06	6.73E-05	3.581485645
PECAM1	0.110356579	0.068273758	0.1524394	5.327413861	6.28E-06	6.83E-05	3.563507761
SPTB	-0.085817781	-0.118567127	-0.053068435	-5.323505354	6.36E-06	6.90E-05	3.551969795
OTULINL	0.118842265	0.073468934	0.164215596	5.321000563	6.40E-06	6.93E-05	3.544575978
FGD5	0.087763508	0.05424049	0.121286527	5.318558071	6.45E-06	6.98E-05	3.537366331
SF3B3	0.024699678	0.015200924	0.034198431	5.282599719	7.19E-06	7.57E-05	3.431258146
IFI30	0.13290164	0.08172639	0.184076891	5.275861819	7.34E-06	7.68E-05	3.411382479
TYRP1	-0.105715673	-0.146454201	-0.064977146	-5.271777836	7.43E-06	7.75E-05	3.399336527
MXRA7	-0.076245667	-0.105727087	-0.046764247	-5.253997026	7.83E-06	8.03E-05	3.346900937
S1PR1	0.089454702	0.054805848	0.124103556	5.244901612	8.05E-06	8.19E-05	3.320084985
TNS3	0.036028086	0.022061296	0.049994877	5.240438493	8.16E-06	8.27E-05	3.306928027
FAM120A	0.030234457	0.018506227	0.041962686	5.237122975	8.24E-06	8.33E-05	3.297154815
SLC37A1	0.054570619	0.033379245	0.075761993	5.23145891	8.38E-06	8.43E-05	3.280460145
SKAP2	0.146975018	0.08986223	0.204087806	5.227971483	8.47E-06	8.49E-05	3.27018194
MPEG1	0.123301437	0.075306887	0.171295987	5.219143766	8.70E-06	8.68E-05	3.244167787
GCNT1	0.090001066	0.054960242	0.12504189	5.217907683	8.73E-06	8.71E-05	3.240525561
MAB21L1	-0.096020492	-0.133523549	-0.058517435	-5.201400582	9.18E-06	9.05E-05	3.191894403
PHAF1	0.055411818	0.033685704	0.077137933	5.181355505	9.75E-06	9.47E-05	3.132861808
MYD88	0.082190195	0.049960091	0.114420298	5.180615484	9.77E-06	9.49E-05	3.130682919
GLB1|TMPPE	0.064876043	0.039423972	0.090328114	5.178265092	9.84E-06	9.55E-05	3.123762743
ACAD10	0.047183538	0.028655864	0.065711211	5.173597752	9.97E-06	9.66E-05	3.11002187
ZDHHC7	0.044138848	0.026795831	0.061481866	5.170343304	1.01E-05	9.73E-05	3.100441424
LDB2	0.105614961	0.064093179	0.147136743	5.167405109	1.02E-05	9.78E-05	3.091792534
KCNK17	-0.114937831	-0.160359953	-0.069515709	-5.14065697	1.10E-05	0.000104052	3.013082035
HLA-J	0.040185101	0.024264984	0.056105218	5.127927345	1.14E-05	0.000107206	2.975639733
H3C2	0.136449495	0.082380095	0.190518896	5.126765187	1.15E-05	0.000107283	2.972221966
PMM2	0.039436072	0.023788003	0.05508414	5.119834924	1.17E-05	0.000108886	2.951842801
MN1	-0.071731324	-0.100280669	-0.04318198	-5.104294909	1.23E-05	0.000113254	2.906157892
FDX1	0.062484044	0.037505184	0.087462903	5.081823422	1.31E-05	0.000118989	2.84012615
EPHB2	0.091697124	0.055001221	0.128393028	5.076462478	1.34E-05	0.000120594	2.824378649
UBN1	0.029094153	0.017416589	0.040771716	5.061468189	1.40E-05	0.000124587	2.780345131
LINC00461|MIR9-1|MIR9-2	-0.094272009	-0.132129642	-0.056414376	-5.05885639	1.41E-05	0.0001254	2.772676844
SNX29|SNX29P1|SNX29P2	0.055133233	0.03297938	0.077287085	5.055769302	1.42E-05	0.000126173	2.763613779
KCND3	-0.08561068	-0.120011511	-0.051209849	-5.055708937	1.42E-05	0.000126173	2.763436567
RAB3C	0.145430562	0.086953869	0.203907255	5.052379072	1.44E-05	0.000127079	2.753661595
EGFLAM	0.069987651	0.041828393	0.098146908	5.049207973	1.45E-05	0.000128181	2.744353491
PLAT	0.078977889	0.047145812	0.110809966	5.04038363	1.49E-05	0.000130592	2.718455605
DIAPH3	-0.130175936	-0.182664706	-0.077687165	-5.038338679	1.50E-05	0.000131281	2.712454913
LAPTM5	0.098577675	0.058821049	0.1383343	5.037233741	1.50E-05	0.000131546	2.709212727
MGLL	0.057558801	0.034322516	0.080795086	5.032318253	1.52E-05	0.000132924	2.694790542
CAMK2N1	-0.060674577	-0.085195395	-0.03615376	-5.02683763	1.55E-05	0.000134278	2.678712526
ARPC3	0.050238912	0.029913312	0.070564512	5.021343058	1.58E-05	0.000135907	2.662596028
GNAZ	-0.042104736	-0.059185547	-0.025023925	-5.007783105	1.64E-05	0.000140112	2.622833023
IGFBPL1	-0.053720559	-0.07552719	-0.031913928	-5.004664822	1.66E-05	0.000141071	2.613691176
CAPG	0.122808616	0.072953268	0.172663964	5.004263088	1.66E-05	0.000141181	2.612513477
DACT3	-0.049421233	-0.069495503	-0.029346962	-5.001460545	1.67E-05	0.000142133	2.604298072
LOC102724760|IGHV1OR15-1	0.308448814	0.182788766	0.434108861	4.98665054	1.75E-05	0.000146855	2.560894931
ABCC9	-0.114859037	-0.161760467	-0.067957607	-4.975103663	1.81E-05	0.000150648	2.527068029
FBXL22	-0.07039877	-0.099172858	-0.041624682	-4.970345209	1.84E-05	0.000152247	2.513131398
MYO9B	0.043187943	0.025502892	0.060872995	4.961114406	1.89E-05	0.000155242	2.486101807
FNIP2	0.042030041	0.024802856	0.059257227	4.956424909	1.91E-05	0.000156991	2.472372967
SERPINB6	0.027237204	0.016070888	0.038403519	4.955365245	1.92E-05	0.000157299	2.469270998
DCLK1	0.117322027	0.069182485	0.165461569	4.951088107	1.94E-05	0.00015862	2.456751511
MIR142	0.153213991	0.090179127	0.216248854	4.93788139	2.02E-05	0.000163893	2.418105064
PNPO	0.036395618	0.021415612	0.051375623	4.935829831	2.03E-05	0.000164669	2.412103089
PABPC1	0.024648118	0.014495532	0.034800705	4.932080002	2.06E-05	0.000165966	2.401133725
HOXA3	-0.061912048	-0.08745527	-0.036368826	-4.92405096	2.11E-05	0.000168792	2.377650823
TRPC4AP	0.026070542	0.015313262	0.036827822	4.923462403	2.11E-05	0.000168956	2.375929685
RPGR	0.055072837	0.032325273	0.0778204	4.918420035	2.14E-05	0.000171133	2.361185441
ABCC4	0.059151079	0.034709187	0.083592972	4.916441688	2.16E-05	0.000171863	2.355401275
STK38	0.035868426	0.021033653	0.0507032	4.911955899	2.19E-05	0.000173569	2.342287402
TAFA5	-0.043794307	-0.061909643	-0.02567897	-4.91127553	2.19E-05	0.000173787	2.340298561
CTSS	0.110137786	0.064445387	0.155830186	4.896834502	2.29E-05	0.000179418	2.298095458
OLFML3	-0.075627405	-0.107048936	-0.044205874	-4.889617678	2.34E-05	0.000182202	2.277012358
SIGLEC6	0.054633155	0.031911018	0.077355291	4.884613031	2.37E-05	0.000184451	2.262394907
PIK3CB	0.047598654	0.027794772	0.067402536	4.882782556	2.38E-05	0.00018532	2.257049126
RBPMS2	-0.062009582	-0.087819937	-0.036199227	-4.88076468	2.40E-05	0.000186331	2.251156443
MPV17	0.038430682	0.022372088	0.054489276	4.861761301	2.54E-05	0.000194352	2.195682263
NUP93	0.028640794	0.016657568	0.04062402	4.855504444	2.59E-05	0.000197125	2.177425521
PRR5L	0.099639853	0.057916775	0.141362932	4.851541889	2.62E-05	0.000198544	2.165865379
CPEB4	0.03707549	0.021516163	0.052634818	4.84082212	2.70E-05	0.000203135	2.134600372
RCAN3	0.078977898	0.045739231	0.112216565	4.827085886	2.82E-05	0.000210234	2.09455549
UTP18	0.055012356	0.031826239	0.078198472	4.820091455	2.88E-05	0.000213802	2.074172626
BMPR1B	-0.147038358	-0.209143862	-0.084932854	-4.80976215	2.97E-05	0.00021841	2.044081205
ELK3	0.054303397	0.031310986	0.077295807	4.798058463	3.07E-05	0.000224538	2.010000193
AXIN2	-0.046654441	-0.066429471	-0.026879411	-4.792905838	3.12E-05	0.00022699	1.995000671
MYCT1	0.13713314	0.078863445	0.195402835	4.781043792	3.23E-05	0.000233277	1.960481159
NUP85	0.033103758	0.0189915	0.047216015	4.765449342	3.38E-05	0.000242218	1.915124664
SH3BP5	0.048923602	0.028025663	0.06982154	4.755958168	3.48E-05	0.000247244	1.887533459
CRACR2A	0.072574762	0.041567262	0.103582262	4.754905828	3.49E-05	0.000247857	1.884474921
CMKLR1	0.039874411	0.022774564	0.056974258	4.737236808	3.68E-05	0.000258163	1.833141141
WDR11	0.042535731	0.024294088	0.060777374	4.737104826	3.68E-05	0.000258175	1.832757836
SNX30	0.033276421	0.018986361	0.04756648	4.730702223	3.75E-05	0.000261389	1.814165759
PLP1	-0.076912421	-0.109958235	-0.043866606	-4.728278704	3.78E-05	0.000262049	1.807129576
PIANP	-0.057841907	-0.082707396	-0.032976418	-4.725727186	3.81E-05	0.000263694	1.799722549
TBC1D22A	0.038202303	0.021776447	0.054628159	4.724812456	3.82E-05	0.000264232	1.797067294
CCDC18	0.085877882	0.048950159	0.122805605	4.724456367	3.82E-05	0.000264402	1.796033677
SCN2A	-0.154816813	-0.221450354	-0.088183271	-4.720068192	3.87E-05	0.000267442	1.783297414
MYORG	-0.056311108	-0.080581249	-0.032040968	-4.71351441	3.95E-05	0.000271046	1.764280127
GEN1	0.072275845	0.041018437	0.103533252	4.697461905	4.14E-05	0.000281916	1.717722845
CSDE1|NRAS	0.038578158	0.02188425	0.055272067	4.694685557	4.18E-05	0.000283492	1.709673871
TOP3A	0.026324528	0.014922532	0.037726524	4.690323165	4.23E-05	0.000286521	1.697028749
NUDT10	-0.038479047	-0.055165576	-0.021792518	-4.68469518	4.30E-05	0.000289806	1.680718699
MPP2	-0.044121383	-0.063255983	-0.024986784	-4.684387257	4.31E-05	0.000289953	1.679826446
BACH2	-0.083537084	-0.119769474	-0.047304694	-4.683875853	4.31E-05	0.000290224	1.678344606
CFI	0.161639147	0.091331107	0.231947186	4.670513251	4.49E-05	0.000300088	1.639637269
IGF2BP3	0.107032134	0.060352049	0.15371222	4.658065481	4.66E-05	0.000309961	1.603600972
FNDC5	-0.050042062	-0.071886624	-0.0281975	-4.653876976	4.72E-05	0.000312609	1.59147987
ZZEF1	0.030860077	0.017383058	0.044337096	4.651855542	4.74E-05	0.00031408	1.585630887
NANS	0.054454754	0.030664772	0.078244735	4.650126243	4.77E-05	0.000315491	1.580627625
JPH1	-0.074848828	-0.107577368	-0.042120287	-4.646023575	4.83E-05	0.000318613	1.568759266
KDM1B	0.034043564	0.019083879	0.049003249	4.62312474	5.17E-05	0.000335571	1.5025586
ATRN	0.026534134	0.014842211	0.038226057	4.610436111	5.37E-05	0.000346552	1.465906821
DBNL	0.033616265	0.018783816	0.048448713	4.604258081	5.46E-05	0.000350834	1.448069412
PALMD	0.11838374	0.065953708	0.170813771	4.587065968	5.75E-05	0.000365354	1.398460281
HEXB	0.061339066	0.033947891	0.08873024	4.549352091	6.43E-05	0.000400233	1.289784238
RHNO1	0.032744828	0.018113118	0.047376538	4.546431726	6.49E-05	0.000402469	1.28137772
ZDHHC5	0.022993673	0.012694328	0.033293018	4.535464571	6.70E-05	0.00041275	1.249819322
GALNT16	-0.064106483	-0.092830489	-0.035382476	-4.533984017	6.73E-05	0.000414139	1.245560371
ZNF425	-0.045929033	-0.066510647	-0.025347419	-4.533471802	6.74E-05	0.000414263	1.244087014
RAB11FIP1	0.04981405	0.02747356	0.07215454	4.529833207	6.81E-05	0.000417983	1.233621959
HHIP	0.125382261	0.069126777	0.181637745	4.527873439	6.85E-05	0.000419776	1.227986261
SND1	0.020943336	0.011510223	0.03037645	4.510387605	7.21E-05	0.00043741	1.177728504
NFATC2	0.064910877	0.035605635	0.094216118	4.499820799	7.44E-05	0.000449127	1.147380496
BIN1	0.041904382	0.022983928	0.060824836	4.499362071	7.45E-05	0.000449602	1.146063421
ELOVL7	0.092512273	0.05073568	0.134288866	4.498724328	7.47E-05	0.000450181	1.144232423
KLRF1	0.16078571	0.087839901	0.233731518	4.477856287	7.94E-05	0.000473848	1.084354736
TUSC3	0.091822902	0.050134406	0.133511398	4.474637256	8.02E-05	0.000477526	1.075124434
RSPH3	0.039304793	0.021428253	0.057181332	4.466682763	8.21E-05	0.000486424	1.052322798
PKM	0.026583693	0.014492168	0.038675218	4.466396634	8.21E-05	0.000486477	1.051502797
EML4	0.034959304	0.019035843	0.050882766	4.460138569	8.37E-05	0.000493743	1.033571541
FRMD4B	0.033828014	0.01840503	0.049250999	4.455855925	8.47E-05	0.000498999	1.021304169
TBC1D2B	0.031197944	0.016971388	0.0454245	4.455015775	8.50E-05	0.000499946	1.018897968
TPM3	0.052388063	0.028278796	0.07649733	4.414397007	9.57E-05	0.000553349	0.902706059
CLPB	0.034153733	0.0184332	0.049874267	4.413609974	9.60E-05	0.000554158	0.900457479
SLIT2	-0.0585015	-0.085435051	-0.03156795	-4.412619134	9.62E-05	0.000555459	0.897626765
PBX3	0.037037029	0.019960925	0.054113133	4.406262752	9.81E-05	0.00056242	0.879471362
P3R3URF-PIK3R3|PIK3R3	0.076319904	0.041090993	0.111548814	4.401104124	9.96E-05	0.000569245	0.864742186
HAPLN1	-0.101710713	-0.148712642	-0.054708784	-4.396165809	0.000101021	0.000576595	0.850646399
ATG16L2	0.044112232	0.023606638	0.064617827	4.370284641	0.000109002	0.000613288	0.77684216
ASCC2	0.031844786	0.016968076	0.046721497	4.348650123	0.000116148	0.000645485	0.715239963
TOP1	0.022201287	0.011803454	0.032599121	4.337688245	0.000119942	0.000661817	0.684059662
CPNE2	0.028451692	0.015079548	0.041823835	4.32245137	0.00012542	0.000686102	0.640756381
CHIT1	0.154202786	0.081513269	0.226892303	4.309664739	0.000130206	0.000707698	0.604450276
TMPPE|GLB1	0.034606503	0.018150697	0.051062309	4.272298623	0.000145244	0.000775705	0.49853278
SIAE	0.038769992	0.02033103	0.057208955	4.271518377	0.000145575	0.000777066	0.496323994
DNER	-0.053674557	-0.07920906	-0.028140055	-4.270356421	0.00014607	0.000779503	0.493034852
DUSP18	0.052806741	0.02765939	0.077954092	4.265993361	0.000147944	0.000787637	0.480686739
TGOLN2	0.025536769	0.013316851	0.037756687	4.245420389	0.000157103	0.000825342	0.422513014
CALR	0.021839259	0.011361924	0.032316594	4.234577828	0.000162152	0.000847035	0.391887885
H2AC14	0.148212477	0.076749465	0.219675489	4.213339891	0.000172507	0.00089125	0.331970057
PROSER1	0.03562914	0.018443002	0.052815278	4.211628854	0.000173369	0.000895217	0.327146805
SAMD3	0.090456529	0.046822296	0.134090762	4.211488489	0.00017344	0.000895217	0.326751157
COX10	0.031532692	0.016315898	0.046749487	4.209794875	0.000174298	0.000898668	0.321977664
PTPA	0.02194755	0.011355717	0.032539383	4.209572155	0.000174411	0.000899022	0.321349968
PHTF1	0.038017669	0.019650891	0.056384446	4.205092583	0.000176701	0.000908063	0.308727264
ALDH1A2	0.070469016	0.036120092	0.104817939	4.167812039	0.000196939	0.000993669	0.203840387
SEMA3B	-0.062127614	-0.092455225	-0.031800003	-4.161688011	0.000200474	0.001007992	0.186639073
SLC26A11	0.056941394	0.029066512	0.084816276	4.149904544	0.000207452	0.001036392	0.153564225
RNF111	0.033683663	0.01717918	0.050188146	4.146106356	0.000209752	0.001046075	0.142909588
KLRD1	0.098240855	0.049790538	0.146691171	4.11925392	0.000226736	0.00111514	0.067674105
BORA	0.057136839	0.028835686	0.085437991	4.101428415	0.000238747	0.001160693	0.017819324
RTCA	0.0288436	0.014519285	0.043167915	4.090709653	0.000246267	0.001191252	-0.012124463
PPIAL4D|PPIAL4H|PPIAL4E|PPIAL4F|PPIAL4C|PPIAL4G|PPIAL4A	0.027133674	0.013652514	0.040614835	4.088880273	0.000247574	0.001196144	-0.01723237
NUP188	0.022236516	0.011103356	0.033369676	4.057619636	0.000270974	0.001289529	-0.104397129
FGFRL1	-0.03974819	-0.0596661	-0.019830279	-4.054120248	0.000273725	0.001301701	-0.11414034
MAB21L2	-0.138674282	-0.208219608	-0.069128955	-4.050895356	0.000276283	0.001312012	-0.123116721
RAB38	0.052395077	0.025992376	0.078797779	4.03148613	0.000292185	0.001374015	-0.177089452
DHDDS	0.01957825	0.009659465	0.029497034	4.009945395	0.000310881	0.001443513	-0.236883342
EPB41	0.033005986	0.016261694	0.049750278	4.004506148	0.000315784	0.001460922	-0.251964017
ALG1	0.029905711	0.014654264	0.045157158	3.983511956	0.000335425	0.001538445	-0.310103397
EMB	0.060349531	0.029549375	0.091149688	3.980558609	0.000338282	0.001549171	-0.318273338
NIN	0.021430532	0.010424178	0.032436887	3.95560142	0.000363392	0.001646597	-0.387225583
LGR5	-0.125310227	-0.18975026	-0.060870194	-3.950515865	0.000368727	0.001665931	-0.401256673
ACO2	0.022805561	0.010994668	0.034616454	3.922663557	0.000399331	0.001781954	-0.477983296
ABCF3	0.021994721	0.010598378	0.033391064	3.920811743	0.000401451	0.001789839	-0.483077465
OXNAD1	0.039522268	0.019042711	0.060001826	3.920526004	0.000401779	0.001790908	-0.483863426
LAMP1	0.031845467	0.015289258	0.048401677	3.90759688	0.000416903	0.001847354	-0.519404188
ASPH	0.021931231	0.010499786	0.033362675	3.897489376	0.000429112	0.001889062	-0.547157846
SLC11A2	0.037839048	0.018082911	0.057595184	3.890999974	0.000437133	0.001915594	-0.564962412
CNNM1	-0.076304551	-0.116418693	-0.036190409	-3.864345786	0.000471638	0.002043427	-0.637972932
AVPR1A	-0.062532565	-0.095545867	-0.029519263	-3.848046605	0.000494029	0.0021268	-0.682523883
DLX1	-0.047813476	-0.073083923	-0.022543028	-3.843796854	0.000500035	0.002149288	-0.694127795
DCK	0.047809648	0.022426414	0.073192883	3.826411171	0.000525353	0.002238827	-0.741546948
NAAA	0.032943051	0.015441713	0.050444389	3.823980006	0.000528992	0.002251492	-0.748171166
CXCL11	0.11681318	0.054694731	0.17893163	3.820272056	0.000534588	0.002271495	-0.758271053
PSMB3	0.027222926	0.012700985	0.041744867	3.808317843	0.000553025	0.002335149	-0.790806034
PIGW	0.052645122	0.024556797	0.080733448	3.807635212	0.000554097	0.002338698	-0.792662681
MAP2K6	0.052433048	0.024437384	0.080428711	3.804848587	0.000558491	0.002354793	-0.800240478
KCTD15	-0.032753004	-0.050265401	-0.015240608	-3.799518881	0.000566989	0.002384178	-0.81472762
DOCK3	0.057577246	0.026708247	0.088446245	3.789233699	0.000583747	0.002446521	-0.842661654
MESD	0.019018432	0.008804177	0.029232686	3.782605796	0.000594799	0.002485134	-0.860646552
ZNF627	-0.033282384	-0.051162979	-0.01540179	-3.781425273	0.000596789	0.00249242	-0.863848583
ITGA5	0.049448365	0.022776747	0.076119984	3.766392863	0.000622698	0.002584651	-0.904586767
PPIAL4D|PPIAL4H|PPIAL4C|PPIAL4F|PPIAL4E|PPIAL4A|PPIAL4G	0.028606862	0.013120817	0.044092906	3.752777008	0.000647107	0.00266739	-0.941428898
PPIAL4E|PPIAL4A|PPIAL4D|PPIAL4F|PPIAL4G|PPIAL4H|PPIAL4C	0.028606862	0.013120817	0.044092906	3.752777008	0.000647107	0.00266739	-0.941428898
ACVR1B	0.026227863	0.012005853	0.040449874	3.746493273	0.000658682	0.002709042	-0.958413117
MPZL2	0.097294507	0.044198288	0.150390726	3.722612002	0.000704533	0.00286794	-1.022853955
IL1RL1	0.101367928	0.046030068	0.156705789	3.721356304	0.000707028	0.002876939	-1.026237564
ATP6V1G1	0.024631375	0.01105083	0.03821192	3.684635244	0.000783887	0.003133692	-1.124973624
QARS1	0.023726812	0.010628959	0.036824665	3.680122818	0.000793872	0.00316861	-1.13707804
PTPRB	0.089017212	0.039552337	0.138482088	3.655948895	0.0008495	0.003359793	-1.201815306
RALB	0.032227051	0.014294776	0.050159325	3.650969673	0.000861417	0.003399596	-1.215126697
ATP1A1	0.019451412	0.008478996	0.030423828	3.601404558	0.000989214	0.003828409	-1.347200086
KIF15	0.061249399	0.026682104	0.095816694	3.599643438	0.000994076	0.003845025	-1.351878172
PTN	-0.106675275	-0.166955741	-0.046394809	-3.595093732	0.001006745	0.003881434	-1.363958896
PFAS	0.027937488	0.012128646	0.04374633	3.59013134	0.00102074	0.00392514	-1.377127639
ORC6	0.05366036	0.023264212	0.084056508	3.586394648	0.001031403	0.00396068	-1.387038361
PCDH1	0.031347677	0.013536503	0.049158851	3.57549245	0.00106313	0.004066336	-1.415927468
XK	-0.054719459	-0.085818146	-0.023620771	-3.574561597	0.001065882	0.004073787	-1.418392249
PSMD11	0.020108095	0.008675547	0.031540643	3.573147501	0.001070076	0.004084426	-1.422136039
RSPO2	-0.104990546	-0.166273104	-0.043707988	-3.480457662	0.001382575	0.005104545	-1.666043922
SNRNP25	0.029601603	0.011796517	0.04740669	3.377490991	0.001832521	0.006502368	-1.933414073
TUBB	0.015703664	0.006176535	0.025230792	3.348590122	0.001982188	0.00695308	-2.007750575
ATP5MF-PTCD1|ATP5MF	0.062346814	0.024290881	0.100402747	3.328242313	0.002094512	0.007281573	-2.059895239
ELOVL1	0.025028415	0.009724185	0.040332645	3.32234648	0.00212818	0.007380897	-2.074974274
DNAJC7	0.018540125	0.007068311	0.030011938	3.283247448	0.002364913	0.008066655	-2.174627159
INPP5J	-0.032645072	-0.053026036	-0.012264109	-3.253988181	0.002558316	0.008623308	-2.248802227
ADCYAP1	0.056492369	0.021014318	0.091970421	3.234842067	0.002692945	0.00901265	-2.297151482
UBE2T	0.052867474	0.019314453	0.086420495	3.200958037	0.002947921	0.009742125	-2.382347788
SUMF1|LOC100130207	0.023109731	0.008294661	0.037924801	3.168941569	0.003209841	0.010494767	-2.462406541
C8orf76|ZHX1-C8orf76	0.025667139	0.009210415	0.042123863	3.168524899	0.003213392	0.010502986	-2.46344558
GPR37	-0.061742965	-0.101370547	-0.022115383	-3.165285996	0.003241117	0.010583648	-2.471519815
CCNYL1|MIR4775	0.025024994	0.008901318	0.041148669	3.153065284	0.00334779	0.010879111	-2.501944283
SMARCAL1	0.019094826	0.006750521	0.031439132	3.142476933	0.003442905	0.011136419	-2.528252901
RIPK1	0.018572922	0.006491406	0.030654438	3.123070865	0.003623929	0.011645758	-2.576344489
DRP2	-0.048425504	-0.080825731	-0.016025278	-3.036331273	0.004549199	0.014141588	-2.789261007
CDC14A	0.037664449	0.012323192	0.063005707	3.019440759	0.004753635	0.014704926	-2.830325186
CHEK2	0.057502676	0.018731491	0.09627386	3.013020127	0.004833601	0.014911327	-2.845900453
PPP3CA	0.018440527	0.005774666	0.031106389	2.957751309	0.005576408	0.016833875	-2.979174217
ANO2	0.057305703	0.017646444	0.096964963	2.935460838	0.005905397	0.01768478	-3.032514202
SOGA3|KIAA0408	-0.046682198	-0.079078533	-0.014285862	-2.927375601	0.006029178	0.018012881	-3.051802571
CD58	0.027272383	0.008154972	0.046389794	2.898124693	0.006497667	0.019211477	-3.121318413
MIR133B	-0.038986531	-0.067081165	-0.010891896	-2.819124454	0.007939338	0.022769847	-3.306941681
P4HA3	0.030706187	0.008019116	0.053393259	2.749606243	0.009450123	0.02654679	-3.467645172
MFSD6	0.024802458	0.006209499	0.043395418	2.709999777	0.010426505	0.028901041	-3.558063155
TNFRSF10D	0.0207193	0.004995019	0.03644358	2.676870292	0.011314328	0.030993215	-3.633045163
UBXN8	0.034287915	0.00744389	0.06113194	2.594875289	0.013821358	0.036796439	-3.816018095
ITIH2	-0.043753057	-0.079101049	-0.008405065	-2.514587195	0.016763435	0.043425523	-3.991476391
RBP1	0.044643667	0.00785422	0.081433113	2.465242532	0.018845851	0.047841646	-4.097435354
LINC00467	0.047749842	0.007869482	0.087630202	2.432405184	0.020359769	0.051000818	-4.167137289
ZFHX4	-0.067085011	-0.124338974	-0.009831048	-2.380361897	0.022987078	0.05665841	-4.276254574
MALL	0.044918335	0.005920365	0.083916304	2.339939888	0.025235822	0.061438996	-4.359842055
MRPL44	0.022910272	0.002546543	0.043274002	2.285577619	0.028573164	0.068163946	-4.470619414
PPCS|CCDC30	0.013255196	0.001366033	0.025144359	2.264946303	0.029940262	0.070883224	-4.512162041
ZNF385B	-0.035338397	-0.067191697	-0.003485097	-2.253800445	0.030702993	0.072441257	-4.534489478
NRN1	0.056420834	-0.008179991	0.121021659	1.774289505	0.084885505	0.169905138	-5.413235862
