# Supplementary material for: Transcription Factor Regulation of Gene Expression Network by ZNF385D and HAND2 in Carotid Atherosclerosis
Source: Genes (Basel). 2024 Feb 7;15(2):213. doi: 10.3390/genes15020213 (PMC10888454; doi:10.3390/genes15020213)
Supplement: Supplementary file 1 [file genes-15-00213-s001.zip › Supplementary Table S4_GSE_KEGG_ZNF385D.csv]

ID	Description	setSize	enrichmentScore	NES	pvalue	p.adjust	qvalue	rank
hsa04142	Lysosome	75	0.620448042	4.315027817	0.001736111	0.009808394	0.00618277	1473
hsa04650	Natural killer cell mediated cytotoxicity	51	0.575961851	3.542544054	0.00173913	0.009808394	0.00618277	1102
hsa04145	Phagosome	69	0.528550139	3.538942839	0.00174216	0.009808394	0.00618277	1864
hsa04640	Hematopoietic cell lineage	49	0.558642305	3.352320675	0.001769912	0.009808394	0.00618277	1998
hsa05152	Tuberculosis	89	0.456638022	3.348398843	0.001675042	0.009808394	0.00618277	1701
hsa04060	Cytokine-cytokine receptor interaction	107	0.419089537	3.255752278	0.001615509	0.009808394	0.00618277	1976
hsa04380	Osteoclast differentiation	64	0.488121475	3.177800486	0.001733102	0.009808394	0.00618277	1412
hsa05323	Rheumatoid arthritis	52	0.513910255	3.17471446	0.001715266	0.009808394	0.00618277	1989
hsa05169	Epstein-Barr virus infection	75	0.455707239	3.169305532	0.001736111	0.009808394	0.00618277	1998
hsa05171	Coronavirus disease - COVID-19	64	0.471099181	3.066980831	0.001733102	0.009808394	0.00618277	1893
hsa05164	Influenza A	62	0.471517064	3.055510565	0.001745201	0.009808394	0.00618277	1989
hsa04662	B cell receptor signaling pathway	38	0.543773486	3.036485569	0.001718213	0.009808394	0.00618277	1412
hsa04064	NF-kappa B signaling pathway	54	0.483274107	3.010084075	0.001727116	0.009808394	0.00618277	1981
hsa04061	Viral protein interaction with cytokine and cytokine receptor	50	0.49228393	2.995571993	0.001751313	0.009808394	0.00618277	2228
hsa04621	NOD-like receptor signaling pathway	75	0.419923986	2.920443867	0.001736111	0.009808394	0.00618277	1940
hsa05150	Staphylococcus aureus infection	31	0.560443413	2.887755909	0.001811594	0.009808394	0.00618277	1677
hsa04620	Toll-like receptor signaling pathway	38	0.500254335	2.793470272	0.001718213	0.009808394	0.00618277	2022
hsa04658	Th1 and Th2 cell differentiation	45	0.467854669	2.760678962	0.001727116	0.009808394	0.00618277	1998
hsa04613	Neutrophil extracellular trap formation	72	0.404254477	2.756093129	0.001751313	0.009808394	0.00618277	1864
hsa05167	Kaposi sarcoma-associated herpesvirus infection	68	0.404019926	2.688808096	0.00174216	0.009808394	0.00618277	1102
hsa04216	Ferroptosis	16	0.663165715	2.671941641	0.001808318	0.009808394	0.00618277	824
hsa04659	Th17 cell differentiation	53	0.428496636	2.667389585	0.001709402	0.009808394	0.00618277	1998
hsa05140	Leishmaniasis	40	0.472707991	2.666687972	0.001754386	0.009808394	0.00618277	1864
hsa04623	Cytosolic DNA-sensing pathway	21	0.582975473	2.606701355	0.001824818	0.009808394	0.00618277	1546
hsa05162	Measles	49	0.428125532	2.56911097	0.001769912	0.009808394	0.00618277	1998
hsa05330	Allograft rejection	21	0.573540014	2.564511892	0.001824818	0.009808394	0.00618277	2139
hsa05320	Autoimmune thyroid disease	21	0.573405403	2.563909994	0.001824818	0.009808394	0.00618277	2139
hsa05321	Inflammatory bowel disease	36	0.461618364	2.537253614	0.001727116	0.009808394	0.00618277	1864
hsa05340	Primary immunodeficiency	20	0.575977121	2.532458729	0.001814882	0.009808394	0.00618277	2244
hsa04062	Chemokine signaling pathway	94	0.338558099	2.519175585	0.00166113	0.009808394	0.00618277	865
hsa04664	Fc epsilon RI signaling pathway	27	0.50806006	2.515014606	0.001788909	0.009808394	0.00618277	1093
hsa05144	Malaria	25	0.526302403	2.512086896	0.001811594	0.009808394	0.00618277	1895
hsa04672	Intestinal immune network for IgA production	23	0.548157076	2.511558721	0.001818182	0.009808394	0.00618277	1989
hsa04210	Apoptosis	55	0.400639762	2.504423953	0.001736111	0.009808394	0.00618277	1412
hsa05134	Legionellosis	24	0.52935358	2.497354188	0.001782531	0.009808394	0.00618277	1937
hsa05332	Graft-versus-host disease	19	0.570772979	2.482288805	0.001782531	0.009808394	0.00618277	2139
hsa05170	Human immunodeficiency virus 1 infection	83	0.342972286	2.479936771	0.001663894	0.009808394	0.00618277	2031
hsa04612	Antigen processing and presentation	33	0.464548403	2.473118247	0.001788909	0.009808394	0.00618277	1677
hsa04625	C-type lectin receptor signaling pathway	44	0.423455693	2.471817879	0.001733102	0.009808394	0.00618277	1548
hsa05322	Systemic lupus erythematosus	49	0.408755026	2.452871744	0.001769912	0.009808394	0.00618277	2384
hsa05145	Toxoplasmosis	52	0.396227959	2.447724321	0.001715266	0.009808394	0.00618277	1677
hsa05133	Pertussis	34	0.452705246	2.424391695	0.001785714	0.009808394	0.00618277	1626
hsa04217	Necroptosis	54	0.388468091	2.419582586	0.001727116	0.009808394	0.00618277	1344
hsa00600	Sphingolipid metabolism	22	0.525220276	2.386743607	0.001824818	0.009808394	0.00618277	1763
hsa04666	Fc gamma R-mediated phagocytosis	45	0.404023983	2.384032016	0.001727116	0.009808394	0.00618277	615
hsa04148	Efferocytosis	69	0.349110398	2.337492044	0.00174216	0.009808394	0.00618277	1729
hsa05417	Lipid and atherosclerosis	84	0.320721493	2.325431634	0.001672241	0.009808394	0.00618277	2162
hsa05120	Epithelial cell signaling in Helicobacter pylori infection	36	0.418282427	2.299060615	0.001727116	0.009808394	0.00618277	1940
hsa05110	Vibrio cholerae infection	23	0.501299892	2.296867394	0.001818182	0.009808394	0.00618277	1783
hsa04721	Synaptic vesicle cycle	26	0.467678008	2.280397358	0.001782531	0.009808394	0.00618277	1873
hsa04668	TNF signaling pathway	50	0.366937413	2.23283226	0.001751313	0.009808394	0.00618277	1968
hsa04940	Type I diabetes mellitus	22	0.48684555	2.212358428	0.001824818	0.009808394	0.00618277	2139
hsa05135	Yersinia infection	69	0.328344066	2.198449676	0.00174216	0.009808394	0.00618277	2014
hsa04514	Cell adhesion molecules	73	0.320864879	2.193602771	0.001754386	0.009808394	0.00618277	2063
hsa04622	RIG-I-like receptor signaling pathway	18	0.501624117	2.124607152	0.001798561	0.009808394	0.00618277	1626
hsa04630	JAK-STAT signaling pathway	64	0.326241516	2.123918947	0.001733102	0.009808394	0.00618277	1896
hsa05160	Hepatitis C	41	0.370235144	2.096893824	0.001766784	0.009808394	0.00618277	1022
hsa05163	Human cytomegalovirus infection	84	0.28668284	2.07863009	0.001672241	0.009808394	0.00618277	1533
hsa04657	IL-17 signaling pathway	31	0.402361477	2.073218641	0.001811594	0.009808394	0.00618277	2219
hsa05202	Transcriptional misregulation in cancer	78	0.291378199	2.056401236	0.001718213	0.009808394	0.00618277	1511
hsa04144	Endocytosis	98	0.267337016	2.028724099	0.001615509	0.009808394	0.00618277	853
hsa05166	Human T-cell leukemia virus 1 infection	86	0.273147166	1.996433086	0.001650165	0.009808394	0.00618277	2225
hsa05203	Viral carcinogenesis	64	0.303348784	1.974881177	0.001733102	0.009808394	0.00618277	2060
hsa01100	Metabolic pathways	471	0.18392146	1.964836704	0.001355014	0.009808394	0.00618277	1067
hsa05310	Asthma	14	0.587682046	2.250284052	0.001862197	0.009855322	0.006212351	1989
hsa04966	Collecting duct acid secretion	12	0.687822825	2.472094101	0.001904762	0.009873708	0.006223941	1346
hsa00511	Other glycan degradation	9	0.666286149	2.14220069	0.001923077	0.009873708	0.006223941	1763
hsa00360	Phenylalanine metabolism	6	-0.723173962	-2.049698463	0.002169197	0.010973587	0.006917255	327
hsa04390	Hippo signaling pathway	60	-0.339182771	-2.362042528	0.002347418	0.011068211	0.006976902	1735
hsa04270	Vascular smooth muscle contraction	58	-0.341103857	-2.353123279	0.002380952	0.011068211	0.006976902	802
hsa05414	Dilated cardiomyopathy	45	-0.337688562	-2.150105362	0.002364066	0.011068211	0.006976902	698
hsa05412	Arrhythmogenic right ventricular cardiomyopathy	39	-0.332675234	-2.026896826	0.002331002	0.011068211	0.006976902	943
hsa04261	Adrenergic signaling in cardiomyocytes	57	-0.282119337	-1.931590671	0.002364066	0.011068211	0.006976902	575
hsa04022	cGMP-PKG signaling pathway	70	-0.261963012	-1.92494289	0.002358491	0.011068211	0.006976902	575
hsa05130	Pathogenic Escherichia coli infection	83	0.26683069	1.929378167	0.003327787	0.01526345	0.009621391	2139
hsa04670	Leukocyte transendothelial migration	50	0.334713579	2.03674864	0.003502627	0.015853996	0.009993645	1031
hsa00190	Oxidative phosphorylation	18	0.488925129	2.070821142	0.003597122	0.015864232	0.010000097	1904
hsa05221	Acute myeloid leukemia	29	0.398568869	2.019082088	0.003571429	0.015864232	0.010000097	1507
hsa05033	Nicotine addiction	7	-0.600803544	-1.846549771	0.004237288	0.018450976	0.011630664	1609
hsa05410	Hypertrophic cardiomyopathy	41	-0.335830093	-2.099215958	0.004587156	0.019661637	0.01239381	943
hsa04024	cAMP signaling pathway	73	-0.261467115	-1.951758748	0.00462963	0.019661637	0.01239381	727
hsa04750	Inflammatory mediator regulation of TRP channels	37	0.354748684	1.962443374	0.005172414	0.021329365	0.013445071	1520
hsa05161	Hepatitis B	53	0.305963573	1.904621836	0.005128205	0.021329365	0.013445071	1968
hsa04660	T cell receptor signaling pathway	55	0.302588808	1.891501369	0.005208333	0.021329365	0.013445071	2090
hsa04610	Complement and coagulation cascades	25	0.4313951	2.05908613	0.005434783	0.021994885	0.013864585	1665
hsa04260	Cardiac muscle contraction	19	-0.418209458	-1.909466542	0.006802721	0.027210884	0.017152516	606
hsa04115	p53 signaling pathway	27	0.390180371	1.931482928	0.007155635	0.027350427	0.017240477	2225
hsa04611	Platelet activation	60	0.283472272	1.819336593	0.006944444	0.027350427	0.017240477	947
hsa04814	Motor proteins	67	-0.243922636	-1.776697502	0.007025761	0.027350427	0.017240477	2138
hsa04530	Tight junction	66	-0.243712709	-1.760600264	0.007092199	0.027350427	0.017240477	1770
hsa00603	Glycosphingolipid biosynthesis - globo and isoglobo series	6	0.721049629	1.955706898	0.007393715	0.027646066	0.017426835	1473
hsa03050	Proteasome	5	0.76539924	1.929823561	0.007366483	0.027646066	0.017426835	1239
hsa04810	Regulation of actin cytoskeleton	102	-0.196033963	-1.602858488	0.007672634	0.028380497	0.017889787	771
hsa00640	Propanoate metabolism	12	-0.479916238	-1.841758059	0.008385744	0.030688255	0.019344494	2745
hsa05226	Gastric cancer	43	-0.283469291	-1.803299045	0.009433962	0.033805031	0.021309169	788
hsa04921	Oxytocin signaling pathway	55	-0.253298869	-1.731869255	0.009389671	0.033805031	0.021309169	763
hsa05132	Salmonella infection	111	0.216187094	1.708803144	0.009708738	0.034413766	0.021692888	2079
hsa04015	Rap1 signaling pathway	99	0.215046707	1.629379426	0.009803922	0.034413766	0.021692888	782
hsa05142	Chagas disease	46	0.30445383	1.804340899	0.010380623	0.036070043	0.02273693	1998
hsa04370	VEGF signaling pathway	17	0.446639858	1.843979598	0.010889292	0.037459165	0.02361257	289
hsa05235	PD-L1 expression and PD-1 checkpoint pathway in cancer	35	0.345582781	1.873379895	0.012259194	0.041344734	0.026061858	1998
hsa04510	Focal adhesion	92	-0.205957387	-1.638399021	0.012224939	0.041344734	0.026061858	1391
hsa04728	Dopaminergic synapse	52	-0.248123615	-1.65523048	0.014319809	0.047825382	0.030146966	1151
hsa05143	African trypanosomiasis	15	0.457230237	1.797086958	0.014814815	0.048536155	0.030595006	1882
hsa03266	Virion - Herpesvirus	4	0.736216193	1.711379384	0.014760148	0.048536155	0.030595006	462
hsa00531	Glycosaminoglycan degradation	9	0.556612268	1.78958423	0.015384615	0.049927431	0.031472004	1581
hsa05032	Morphine addiction	36	0.322425533	1.772189783	0.015544041	0.049973367	0.03150096	840
